# Supplementary material for: Integrative profiling analysis reveals prognostic significance, molecular characteristics, and tumor immunity of angiogenesis-related genes in soft tissue sarcoma
Source: Front Immunol. 2023 Jun 12;14:1178436. doi: 10.3389/fimmu.2023.1178436 (PMC10291125; doi:10.3389/fimmu.2023.1178436)
Supplement: Supplementary file 2 [file DataSheet_2.xlsx]

## Sheet: S1
Table S1: Characteristics of patients with soft tissue sarcoma patients.
Sample	Age	Gender	Histological_type	Margin_status	Metastasis	New_tumor_events
TCGA-QQ-A5VA-01A-12R-A32Q-07	60	FEMALE	Dedifferentiated liposarcoma	Negative	NO	NO
TCGA-DX-AB37-01A-11R-A41I-07	73	FEMALE	Dedifferentiated liposarcoma	Negative	NO	NO
TCGA-DX-AB2H-01A-11R-A39D-07	80	FEMALE	Dedifferentiated liposarcoma	Negative	NO	NO
TCGA-DX-AB2G-01A-11R-A39D-07	36	MALE	Dedifferentiated liposarcoma	Negative	NO	NO
TCGA-DX-A6BE-01A-41R-A32Q-07	77	MALE	Dedifferentiated liposarcoma	Negative	NO	NO
TCGA-IE-A4EH-01A-11R-A24X-07	35	FEMALE	Leiomyosarcoma (LMS)	Negative	NO	NO
TCGA-DX-A6B9-01A-12R-A32Q-07	45	FEMALE	Leiomyosarcoma (LMS)	Negative	NO	NO
TCGA-FX-A76Y-01A-11R-A355-07	49	FEMALE	Leiomyosarcoma (LMS)	Negative	NO	NO
TCGA-X2-A95T-01A-11R-A37L-07	49	FEMALE	Leiomyosarcoma (LMS)	Negative	NO	NO
TCGA-X9-A971-01A-11R-A38C-07	52	FEMALE	Leiomyosarcoma (LMS)	Negative	NO	NO
TCGA-MB-A8JL-01A-11R-A36F-07	53	FEMALE	Leiomyosarcoma (LMS)	Negative	NO	NO
TCGA-MJ-A68H-01A-11R-A30C-07	57	FEMALE	Leiomyosarcoma (LMS)	Negative	NO	NO
TCGA-HS-A5N9-01A-11R-A26T-07	58	FEMALE	Leiomyosarcoma (LMS)	Negative	NO	NO
TCGA-WK-A8XS-01A-11R-A37L-07	58	FEMALE	Leiomyosarcoma (LMS)	Negative	NO	NO
TCGA-JV-A5VE-01A-11R-A29R-07	60	FEMALE	Leiomyosarcoma (LMS)	Negative	NO	NO
TCGA-QQ-A5VC-01A-31R-A32Q-07	63	FEMALE	Leiomyosarcoma (LMS)	Negative	NO	NO
TCGA-X6-A7WD-01A-21R-A355-07	63	FEMALE	Leiomyosarcoma (LMS)	Negative	NO	NO
TCGA-X6-A8C5-01A-11R-A36F-07	63	FEMALE	Leiomyosarcoma (LMS)	Negative	NO	NO
TCGA-3B-A9HQ-01A-11R-A38C-07	66	FEMALE	Leiomyosarcoma (LMS)	Negative	NO	NO
TCGA-HS-A5N7-01A-21R-A26T-07	67	FEMALE	Leiomyosarcoma (LMS)	Negative	NO	NO
TCGA-IE-A4EI-01A-11R-A24X-07	67	FEMALE	Leiomyosarcoma (LMS)	Negative	NO	NO
TCGA-3B-A9HX-01A-11R-A39D-07	70	FEMALE	Leiomyosarcoma (LMS)	Negative	NO	NO
TCGA-KF-A41W-01A-11R-A24X-07	71	FEMALE	Leiomyosarcoma (LMS)	Negative	NO	NO
TCGA-IF-A4AK-01A-21R-A24X-07	82	FEMALE	Leiomyosarcoma (LMS)	Negative	NO	NO
TCGA-3B-A9HY-01A-11R-A39D-07	49	MALE	Leiomyosarcoma (LMS)	Negative	NO	NO
TCGA-QQ-A5VD-01A-21R-A32Q-07	52	MALE	Leiomyosarcoma (LMS)	Negative	NO	NO
TCGA-DX-A6B7-01A-11R-A30C-07	55	MALE	Leiomyosarcoma (LMS)	Negative	NO	NO
TCGA-QQ-A8VF-01A-11R-A37L-07	70	MALE	Leiomyosarcoma (LMS)	Negative	NO	NO
TCGA-SI-A71Q-01A-12R-A33J-07	34	FEMALE	Malignant Peripheral Nerve Sheath Tumors (MPNST)	Negative	NO	NO
TCGA-QQ-A8VG-01A-11R-A37L-07	52	MALE	Malignant Peripheral Nerve Sheath Tumors (MPNST)	Negative	NO	NO
TCGA-DX-A6YT-01A-21R-A355-07	31	FEMALE	Myxofibrosarcoma	Negative	NO	NO
TCGA-DX-A6YU-01A-12R-A33J-07	50	FEMALE	Myxofibrosarcoma	Negative	NO	NO
TCGA-DX-AB2S-01A-11R-A39D-07	53	FEMALE	Myxofibrosarcoma	Negative	NO	NO
TCGA-DX-A7EU-01A-22R-A36F-07	79	FEMALE	Myxofibrosarcoma	Negative	NO	NO
TCGA-DX-A6YQ-01A-12R-A33J-07	86	FEMALE	Myxofibrosarcoma	Negative	NO	NO
TCGA-DX-AB32-01A-11R-A41I-07	51	MALE	Myxofibrosarcoma	Negative	NO	NO
TCGA-DX-A6YZ-01A-12R-A355-07	59	MALE	Myxofibrosarcoma	Negative	NO	NO
TCGA-DX-A6YS-01A-12R-A355-07	61	MALE	Myxofibrosarcoma	Negative	NO	NO
TCGA-DX-A6YR-01A-33R-A355-07	75	MALE	Myxofibrosarcoma	Negative	NO	NO
TCGA-DX-AB2V-01A-11R-A41I-07	81	MALE	Myxofibrosarcoma	Negative	NO	NO
TCGA-FX-A8OO-01A-11R-A36F-07	31	FEMALE	Sarcoma; synovial; poorly differentiated	Negative	NO	NO
TCGA-DX-A7EO-01A-11R-A36F-07	20	FEMALE	Synovial Sarcoma - Biphasic	Negative	NO	NO
TCGA-X6-A8C7-01A-11R-A36F-07	24	FEMALE	Synovial Sarcoma - Biphasic	Negative	NO	NO
TCGA-DX-AB3B-01A-11R-A41I-07	28	FEMALE	Synovial Sarcoma - Monophasic	Negative	NO	NO
TCGA-DX-A7ER-01A-11R-A36F-07	69	MALE	Synovial Sarcoma - Monophasic	Negative	NO	NO
TCGA-DX-A8BK-01A-11R-A37L-07	61	FEMALE	Undifferentiated Pleomorphic Sarcoma (UPS)	Negative	NO	NO
TCGA-DX-AB2W-01A-11R-A39D-07	62	FEMALE	Undifferentiated Pleomorphic Sarcoma (UPS)	Negative	NO	NO
TCGA-DX-A8BR-01A-11R-A41I-07	63	FEMALE	Undifferentiated Pleomorphic Sarcoma (UPS)	Negative	NO	NO
TCGA-LI-A9QH-01A-11R-A37L-07	72	FEMALE	Undifferentiated Pleomorphic Sarcoma (UPS)	Negative	NO	NO
TCGA-DX-AB2O-01A-12R-A39D-07	78	FEMALE	Undifferentiated Pleomorphic Sarcoma (UPS)	Negative	NO	NO
TCGA-DX-AB2Z-01A-11R-A38C-07	87	FEMALE	Undifferentiated Pleomorphic Sarcoma (UPS)	Negative	NO	NO
TCGA-MB-A8JK-01A-11R-A36F-07	49	MALE	Undifferentiated Pleomorphic Sarcoma (UPS)	Negative	NO	NO
TCGA-DX-A8BL-01A-11R-A41I-07	59	MALE	Undifferentiated Pleomorphic Sarcoma (UPS)	Negative	NO	NO
TCGA-DX-A8BM-01A-11R-A41I-07	60	MALE	Undifferentiated Pleomorphic Sarcoma (UPS)	Negative	NO	NO
TCGA-DX-A8BQ-01A-11R-A37L-07	63	MALE	Undifferentiated Pleomorphic Sarcoma (UPS)	Negative	NO	NO
TCGA-QC-A6FX-01A-11R-A32Q-07	68	MALE	Undifferentiated Pleomorphic Sarcoma (UPS)	Negative	NO	NO
TCGA-DX-A7ET-01A-11R-A36F-07	71	MALE	Undifferentiated Pleomorphic Sarcoma (UPS)	Negative	NO	NO
TCGA-DX-A8BJ-01A-11R-A41I-07	76	MALE	Undifferentiated Pleomorphic Sarcoma (UPS)	Negative	NO	NO
TCGA-UE-A6QT-01A-12R-A32Q-07	50	FEMALE	Undifferentiated Pleomorphic Sarcoma (UPS)	Negative	NO	NO
TCGA-QC-AA9N-01A-11R-A39D-07	53	FEMALE	Undifferentiated Pleomorphic Sarcoma (UPS)	Negative	NO	NO
TCGA-IE-A6BZ-01A-11R-A30C-07	65	FEMALE	Undifferentiated Pleomorphic Sarcoma (UPS)	Negative	NO	NO
TCGA-UE-A6QU-01A-12R-A32Q-07	90	FEMALE	Undifferentiated Pleomorphic Sarcoma (UPS)	Negative	NO	NO
TCGA-VT-AB3D-01A-12R-A41I-07	71	MALE	Undifferentiated Pleomorphic Sarcoma (UPS)	Negative	NO	NO
TCGA-MJ-A850-01A-11R-A355-07	28	MALE	Synovial Sarcoma - Monophasic	NA	NO	NO
TCGA-DX-A7ES-01A-31R-A39D-07	50	FEMALE	Dedifferentiated liposarcoma	Positive	NO	NO
TCGA-DX-AB2F-01A-11R-A38C-07	76	FEMALE	Dedifferentiated liposarcoma	Positive	NO	NO
TCGA-DX-A6BF-01A-11R-A30C-07	82	FEMALE	Dedifferentiated liposarcoma	Positive	NO	NO
TCGA-DX-A6BH-01A-12R-A30C-07	34	MALE	Dedifferentiated liposarcoma	Positive	NO	NO
TCGA-DX-AB36-01A-11R-A41I-07	86	MALE	Dedifferentiated liposarcoma	Positive	NO	NO
TCGA-DX-A7EN-01A-11R-A39D-07	53	FEMALE	Leiomyosarcoma (LMS)	Positive	NO	NO
TCGA-PT-A8TR-01A-11R-A37L-07	57	FEMALE	Leiomyosarcoma (LMS)	Positive	NO	NO
TCGA-DX-A6Z2-01A-12R-A36F-07	82	FEMALE	Leiomyosarcoma (LMS)	Positive	NO	NO
TCGA-X6-A7WA-01A-12R-A355-07	90	FEMALE	Leiomyosarcoma (LMS)	Positive	NO	NO
TCGA-DX-A7EM-01A-11R-A36F-07	61	MALE	Leiomyosarcoma (LMS)	Positive	NO	NO
TCGA-DX-A6BB-01A-12R-A32Q-07	74	MALE	Leiomyosarcoma (LMS)	Positive	NO	NO
TCGA-X6-A8C3-01A-11R-A36F-07	59	FEMALE	Myxofibrosarcoma	Positive	NO	NO
TCGA-LI-A67I-01A-31R-A30C-07	75	FEMALE	Myxofibrosarcoma	Positive	NO	NO
TCGA-DX-A6Z0-01A-13R-A36F-07	78	FEMALE	Myxofibrosarcoma	Positive	NO	NO
TCGA-DX-AB2L-01A-32R-A41I-07	35	MALE	Myxofibrosarcoma	Positive	NO	NO
TCGA-DX-A8BS-01A-11R-A37L-07	68	FEMALE	Undifferentiated Pleomorphic Sarcoma (UPS)	Positive	NO	NO
TCGA-DX-AB2J-01A-11R-A38C-07	71	FEMALE	Undifferentiated Pleomorphic Sarcoma (UPS)	Positive	NO	NO
TCGA-DX-A8BN-01A-11R-A37L-07	78	FEMALE	Undifferentiated Pleomorphic Sarcoma (UPS)	Positive	NO	NO
TCGA-DX-AATS-01A-12R-A41I-07	72	MALE	Undifferentiated Pleomorphic Sarcoma (UPS)	Positive	NO	NO
TCGA-QC-A7B5-01A-11R-A33J-07	75	MALE	Undifferentiated Pleomorphic Sarcoma (UPS)	Positive	NO	NO
TCGA-DX-A8BH-01A-11R-A37L-07	86	MALE	Undifferentiated Pleomorphic Sarcoma (UPS)	Positive	NO	NO
TCGA-SI-AA8B-01A-11R-A38C-07	80	FEMALE	Undifferentiated Pleomorphic Sarcoma (UPS)	Positive	NO	NO
TCGA-SG-A849-01A-11R-A355-07	78	MALE	Undifferentiated Pleomorphic Sarcoma (UPS)	Positive	NO	NO
TCGA-SG-A6Z7-01A-12R-A32Q-07	44	FEMALE	Dedifferentiated liposarcoma	NA	NO	NO
TCGA-3B-A9HJ-01A-11R-A38C-07	68	MALE	Dedifferentiated liposarcoma	NA	NO	NO
TCGA-FX-A3RE-01A-11R-A22K-07	65	FEMALE	Leiomyosarcoma (LMS)	NA	NO	NO
TCGA-SI-A71P-01A-12R-A33J-07	50	MALE	Malignant Peripheral Nerve Sheath Tumors (MPNST)	NA	NO	NO
TCGA-RN-AAAQ-01A-21R-A39D-07	52	MALE	Malignant Peripheral Nerve Sheath Tumors (MPNST)	NA	NO	NO
TCGA-Z4-A9VC-01A-11R-A37L-07	37	MALE	Dedifferentiated liposarcoma	Negative	NA	NO
TCGA-DX-A3LY-01B-11R-A27Q-07	66	MALE	Dedifferentiated liposarcoma	Negative	NA	NO
TCGA-Z4-A8JB-01A-23R-A37L-07	24	FEMALE	Desmoid Tumor	Negative	NA	NO
TCGA-DX-A48P-01A-11R-A30C-07	54	FEMALE	Leiomyosarcoma (LMS)	Negative	NA	NO
TCGA-HB-A43Z-01A-11R-A24X-07	58	FEMALE	Leiomyosarcoma (LMS)	Negative	NA	NO
TCGA-PC-A5DO-01A-11R-A26T-07	59	FEMALE	Leiomyosarcoma (LMS)	Negative	NA	NO
TCGA-DX-A48O-01A-11R-A30C-07	63	FEMALE	Leiomyosarcoma (LMS)	Negative	NA	NO
TCGA-DX-A3UB-01A-11R-A30C-07	54	MALE	Leiomyosarcoma (LMS)	Negative	NA	NO
TCGA-DX-A48U-01A-11R-A30C-07	57	MALE	Leiomyosarcoma (LMS)	Negative	NA	NO
TCGA-PC-A5DK-01A-11R-A27Q-07	63	MALE	Leiomyosarcoma (LMS)	Negative	NA	NO
TCGA-DX-A48K-01A-11R-A30C-07	65	MALE	Leiomyosarcoma (LMS)	Negative	NA	NO
TCGA-Z4-AAPF-01A-11R-A39D-07	35	FEMALE	Sarcoma; synovial; poorly differentiated	Negative	NA	NO
TCGA-MB-A5Y8-01A-11R-A29R-07	60	FEMALE	Undifferentiated Pleomorphic Sarcoma (UPS)	Negative	NA	NO
TCGA-Z4-AAPG-01A-11R-A39D-07	64	FEMALE	Undifferentiated Pleomorphic Sarcoma (UPS)	Negative	NA	NO
TCGA-MO-A47P-01A-11R-A24X-07	37	FEMALE	Dedifferentiated liposarcoma	NA	NA	NO
TCGA-DX-A3UA-01A-12R-A30C-07	47	FEMALE	Leiomyosarcoma (LMS)	NA	NA	NO
TCGA-PC-A5DP-01A-11R-A26T-07	72	FEMALE	Leiomyosarcoma (LMS)	NA	NA	NO
TCGA-MO-A47R-01A-11R-A24X-07	75	FEMALE	Leiomyosarcoma (LMS)	NA	NA	NO
TCGA-PC-A5DN-01A-12R-A27Q-07	77	FEMALE	Leiomyosarcoma (LMS)	NA	NA	NO
TCGA-PC-A5DL-01A-11R-A26T-07	67	MALE	Leiomyosarcoma (LMS)	NA	NA	NO
TCGA-DX-A48N-01A-11R-A30C-07	47	MALE	Dedifferentiated liposarcoma	Positive	NA	NO
TCGA-DX-A3U5-01A-11R-A22K-07	52	MALE	Dedifferentiated liposarcoma	Positive	NA	NO
TCGA-DX-A3M2-01A-21R-A22K-07	59	MALE	Dedifferentiated liposarcoma	Positive	NA	NO
TCGA-DX-A3M1-01A-11R-A22K-07	79	MALE	Dedifferentiated liposarcoma	Positive	NA	NO
TCGA-PC-A5DM-01A-11R-A27Q-07	73	MALE	Leiomyosarcoma (LMS)	Positive	NA	NO
TCGA-FX-A3TO-01A-11R-A22K-07	87	MALE	Undifferentiated Pleomorphic Sarcoma (UPS)	Positive	NA	NO
TCGA-MB-A5Y9-01A-11R-A29R-07	90	MALE	Undifferentiated Pleomorphic Sarcoma (UPS)	Positive	NA	NO
TCGA-KD-A5QU-01A-11R-A27Q-07	41	FEMALE	Leiomyosarcoma (LMS)	Negative	NA	NO
TCGA-KD-A5QT-01A-11R-A27Q-07	69	FEMALE	Leiomyosarcoma (LMS)	Negative	NA	NO
TCGA-MB-A5YA-01A-11R-A29R-07	63	MALE	Leiomyosarcoma (LMS)	Negative	NA	NO
TCGA-FX-A48G-01A-11R-A24X-07	56	FEMALE	Leiomyosarcoma (LMS)	NA	NA	NO
TCGA-RN-A68Q-01A-11R-A30C-07	62	FEMALE	Malignant Peripheral Nerve Sheath Tumors (MPNST)	NA	NA	NO
TCGA-3R-A8YX-01A-11R-A37L-07	66	MALE	Dedifferentiated liposarcoma	Positive	YES	NO
TCGA-JV-A75J-01A-11R-A32Q-07	43	FEMALE	Leiomyosarcoma (LMS)	Positive	YES	NO
TCGA-JV-A5VF-01A-11R-A29R-07	69	FEMALE	Leiomyosarcoma (LMS)	Positive	YES	NO
TCGA-FX-A2QS-01A-11R-A21T-07	61	FEMALE	Dedifferentiated liposarcoma	Negative	NO	NA
TCGA-K1-A3PO-01A-11R-A21T-07	42	MALE	Leiomyosarcoma (LMS)	Negative	NO	NA
TCGA-HB-A2OT-01A-11R-A21T-07	78	FEMALE	Undifferentiated Pleomorphic Sarcoma (UPS)	Negative	NO	NA
TCGA-IW-A3M4-01A-11R-A21T-07	48	FEMALE	Leiomyosarcoma (LMS)	NA	NO	NA
TCGA-IW-A3M6-01A-11R-A21T-07	59	FEMALE	Leiomyosarcoma (LMS)	NA	NO	NA
TCGA-FX-A3NK-01A-11R-A21T-07	53	MALE	Dedifferentiated liposarcoma	Negative	NA	NA
TCGA-DX-A2IZ-01A-11R-A21T-07	60	MALE	Dedifferentiated liposarcoma	Negative	NA	NA
TCGA-FX-A3NJ-01A-11R-A21T-07	54	MALE	Leiomyosarcoma (LMS)	Negative	NA	NA
TCGA-DX-A23T-01A-11R-A26T-07	40	FEMALE	Dedifferentiated liposarcoma	NA	NA	NA
TCGA-DX-A23R-01A-11R-A26T-07	55	FEMALE	Dedifferentiated liposarcoma	NA	NA	NA
TCGA-DX-A23V-01A-11R-A29R-07	57	FEMALE	Dedifferentiated liposarcoma	NA	NA	NA
TCGA-DX-A1L3-01A-11R-A24X-07	60	FEMALE	Dedifferentiated liposarcoma	NA	NA	NA
TCGA-DX-A1KX-01A-22R-A24X-07	67	FEMALE	Dedifferentiated liposarcoma	NA	NA	NA
TCGA-DX-A240-01A-32R-A27Q-07	51	MALE	Dedifferentiated liposarcoma	NA	NA	NA
TCGA-DX-A1L0-01A-11R-A24X-07	58	MALE	Dedifferentiated liposarcoma	NA	NA	NA
TCGA-DX-A1L1-01A-11R-A24X-07	60	MALE	Dedifferentiated liposarcoma	NA	NA	NA
TCGA-DX-A1L4-01A-12R-A26T-07	60	MALE	Dedifferentiated liposarcoma	NA	NA	NA
TCGA-DX-A2J4-01A-32R-A21T-07	60	MALE	Dedifferentiated liposarcoma	NA	NA	NA
TCGA-DX-A2J0-01A-11R-A21T-07	61	MALE	Dedifferentiated liposarcoma	NA	NA	NA
TCGA-DX-A1KY-01A-11R-A24X-07	66	MALE	Dedifferentiated liposarcoma	NA	NA	NA
TCGA-DX-A1KZ-01A-11R-A24X-07	66	MALE	Dedifferentiated liposarcoma	NA	NA	NA
TCGA-DX-A1KW-01A-22R-A24X-07	67	MALE	Dedifferentiated liposarcoma	NA	NA	NA
TCGA-DX-A23Z-01A-11R-A27Q-07	74	MALE	Dedifferentiated liposarcoma	NA	NA	NA
TCGA-DX-A1L2-01A-22R-A24X-07	78	MALE	Dedifferentiated liposarcoma	NA	NA	NA
TCGA-DX-A23Y-01A-11R-A27Q-07	80	MALE	Dedifferentiated liposarcoma	NA	NA	NA
TCGA-DX-A23U-01A-11R-A26T-07	81	MALE	Dedifferentiated liposarcoma	NA	NA	NA
TCGA-DX-A1KU-01A-32R-A24X-07	82	MALE	Dedifferentiated liposarcoma	NA	NA	NA
TCGA-IS-A3K8-01A-11R-A21T-07	44	FEMALE	Leiomyosarcoma (LMS)	NA	NA	NA
TCGA-DX-A2J1-01A-11R-A21T-07	53	MALE	Dedifferentiated liposarcoma	Positive	NA	NA
TCGA-HB-A3L4-01A-11R-A21T-07	46	FEMALE	Leiomyosarcoma (LMS)	Negative	YES	NA
TCGA-K1-A3PN-01A-11R-A22K-07	64	FEMALE	Leiomyosarcoma (LMS)	Negative	YES	NA
TCGA-IW-A3M5-01A-22R-A21T-07	76	FEMALE	Leiomyosarcoma (LMS)	Negative	YES	NA
TCGA-IE-A3OV-01A-11R-A22K-07	42	MALE	Leiomyosarcoma (LMS)	Negative	YES	NA
TCGA-IS-A3K6-01A-11R-A21T-07	55	FEMALE	Leiomyosarcoma (LMS)	NA	YES	NA
TCGA-IS-A3K7-01A-11R-A21T-07	63	FEMALE	Leiomyosarcoma (LMS)	NA	YES	NA
TCGA-IS-A3KA-01A-11R-A21T-07	73	FEMALE	Leiomyosarcoma (LMS)	NA	YES	NA
TCGA-IE-A4EK-01A-11R-A24X-07	54	MALE	Leiomyosarcoma (LMS)	Positive	NO	NA
TCGA-HB-A3YV-01A-11R-A24X-07	75	MALE	Undifferentiated Pleomorphic Sarcoma (UPS)	Positive	NO	NA
TCGA-K1-A6RV-01A-11R-A32Q-07	67	MALE	Leiomyosarcoma (LMS)	Positive	NA	NA
TCGA-IE-A4EJ-01A-11R-A24X-07	84	FEMALE	Undifferentiated Pleomorphic Sarcoma (UPS)	Positive	NA	NA
TCGA-HS-A5N8-01A-11R-A26T-07	69	FEMALE	Leiomyosarcoma (LMS)	NA	NA	NA
TCGA-QQ-A5V2-01A-11R-A32Q-07	42	MALE	Undifferentiated Pleomorphic Sarcoma (UPS)	NA	NA	NA
TCGA-HB-A5W3-01A-11R-A29R-07	58	FEMALE	Leiomyosarcoma (LMS)	Negative	YES	NA
TCGA-WK-A8XO-01A-11R-A37L-07	66	FEMALE	Dedifferentiated liposarcoma	Negative	NO	YES
TCGA-IF-A3RQ-01A-11R-A22K-07	70	FEMALE	Dedifferentiated liposarcoma	Negative	NO	YES
TCGA-DX-A6BG-01A-11R-A30C-07	51	MALE	Dedifferentiated liposarcoma	Negative	NO	YES
TCGA-DX-AB35-01A-21R-A41I-07	65	MALE	Dedifferentiated liposarcoma	Negative	NO	YES
TCGA-3B-A9HT-01A-11R-A39D-07	53	MALE	Leiomyosarcoma (LMS)	Negative	NO	YES
TCGA-X6-A7WC-01A-12R-A355-07	74	MALE	Leiomyosarcoma (LMS)	Negative	NO	YES
TCGA-QQ-A8VB-01A-11R-A37L-07	68	FEMALE	Malignant Peripheral Nerve Sheath Tumors (MPNST)	Negative	NO	YES
TCGA-QQ-A5V9-01A-11R-A32Q-07	76	MALE	Undifferentiated Pleomorphic Sarcoma (UPS)	Negative	NO	YES
TCGA-DX-A7EI-01A-11R-A33J-07	78	FEMALE	Dedifferentiated liposarcoma	Positive	NO	YES
TCGA-WK-A8XQ-01A-11R-A37L-07	57	MALE	Dedifferentiated liposarcoma	Positive	NO	YES
TCGA-3B-A9HO-01A-11R-A38C-07	75	MALE	Dedifferentiated liposarcoma	Positive	NO	YES
TCGA-X6-A7WB-01A-11R-A355-07	58	FEMALE	Leiomyosarcoma (LMS)	Positive	NO	YES
TCGA-3B-A9I3-01A-11R-A39D-07	62	MALE	Leiomyosarcoma (LMS)	Positive	NO	YES
TCGA-QQ-A8VH-01A-11R-A37L-07	31	FEMALE	Malignant Peripheral Nerve Sheath Tumors (MPNST)	Positive	NO	YES
TCGA-X6-A8C6-01A-11R-A36F-07	55	MALE	Myxofibrosarcoma	Positive	NO	YES
TCGA-X6-A7W8-01A-21R-A355-07	89	MALE	Myxofibrosarcoma	Positive	NO	YES
TCGA-DX-A8BT-01A-11R-A37L-07	63	FEMALE	Undifferentiated Pleomorphic Sarcoma (UPS)	Positive	NO	YES
TCGA-DX-A8BO-01A-11R-A41I-07	67	FEMALE	Undifferentiated Pleomorphic Sarcoma (UPS)	Positive	NO	YES
TCGA-X6-A8C4-01A-11R-A36F-07	70	FEMALE	Undifferentiated Pleomorphic Sarcoma (UPS)	Positive	NO	YES
TCGA-X6-A8C2-01A-11R-A36F-07	56	MALE	Undifferentiated Pleomorphic Sarcoma (UPS)	Positive	NO	YES
TCGA-HS-A5NA-01A-11R-A26T-07	65	FEMALE	Leiomyosarcoma (LMS)	NA	NO	YES
TCGA-DX-A3U6-01A-11R-A29R-07	63	FEMALE	Dedifferentiated liposarcoma	Negative	NA	YES
TCGA-DX-A3LT-01A-12R-A21T-07	62	MALE	Dedifferentiated liposarcoma	Negative	NA	YES
TCGA-DX-A3UC-01A-11R-A30C-07	37	FEMALE	Leiomyosarcoma (LMS)	Negative	NA	YES
TCGA-WP-A9GB-01A-11R-A37L-07	59	FEMALE	Leiomyosarcoma (LMS)	Negative	NA	YES
TCGA-K1-A42X-01A-11R-A24X-07	62	FEMALE	Leiomyosarcoma (LMS)	Negative	NA	YES
TCGA-K1-A42W-01A-11R-A24X-07	65	FEMALE	Leiomyosarcoma (LMS)	Negative	NA	YES
TCGA-K1-A6RT-01A-32R-A33J-07	48	MALE	Leiomyosarcoma (LMS)	Negative	NA	YES
TCGA-DX-A3UD-01A-11R-A30C-07	56	MALE	Leiomyosarcoma (LMS)	Negative	NA	YES
TCGA-DX-A3U7-01A-11R-A29R-07	67	MALE	Leiomyosarcoma (LMS)	Negative	NA	YES
TCGA-DX-A3LS-01A-11R-A21T-07	78	FEMALE	Dedifferentiated liposarcoma	NA	NA	YES
TCGA-DX-A48L-01A-11R-A30C-07	49	FEMALE	Leiomyosarcoma (LMS)	NA	NA	YES
TCGA-DX-A3UE-01A-11R-A30C-07	66	FEMALE	Leiomyosarcoma (LMS)	NA	NA	YES
TCGA-DX-A3U8-01A-11R-A29R-07	43	MALE	Leiomyosarcoma (LMS)	NA	NA	YES
TCGA-DX-A48J-01A-21R-A30C-07	44	MALE	Leiomyosarcoma (LMS)	NA	NA	YES
TCGA-DX-A3U9-01A-11R-A30C-07	84	MALE	Leiomyosarcoma (LMS)	NA	NA	YES
TCGA-DX-A3LW-01A-21R-A21T-07	43	MALE	Dedifferentiated liposarcoma	Positive	NA	YES
TCGA-DX-A3LU-01A-11R-A21T-07	60	MALE	Dedifferentiated liposarcoma	Positive	NA	YES
TCGA-QQ-A8VD-01A-42R-A39D-07	56	MALE	Desmoid Tumor	Positive	NA	YES
TCGA-DX-A3UF-01A-11R-A30C-07	65	FEMALE	Leiomyosarcoma (LMS)	Positive	NA	YES
TCGA-DX-A48R-01A-11R-A30C-07	41	MALE	Leiomyosarcoma (LMS)	Positive	NA	YES
TCGA-MJ-A68J-01A-11R-A30C-07	55	FEMALE	Myxofibrosarcoma	Positive	NA	YES
TCGA-K1-A6RU-01A-11R-A32Q-07	66	FEMALE	Myxofibrosarcoma	Positive	NA	YES
TCGA-N1-A6IA-01A-12R-A32Q-07	41	FEMALE	Leiomyosarcoma (LMS)	NA	NA	YES
TCGA-DX-AB3A-01A-11R-A41I-07	80	MALE	Dedifferentiated liposarcoma	Negative	YES	YES
TCGA-3B-A9HR-01A-11R-A38C-07	38	FEMALE	Leiomyosarcoma (LMS)	Negative	YES	YES
TCGA-3B-A9HV-01A-11R-A39D-07	48	FEMALE	Leiomyosarcoma (LMS)	Negative	YES	YES
TCGA-3B-A9HU-01A-11R-A39D-07	53	FEMALE	Leiomyosarcoma (LMS)	Negative	YES	YES
TCGA-DX-A6BA-01A-11R-A30C-07	53	FEMALE	Leiomyosarcoma (LMS)	Negative	YES	YES
TCGA-3B-A9I1-01A-11R-A39D-07	56	FEMALE	Leiomyosarcoma (LMS)	Negative	YES	YES
TCGA-WK-A8XZ-01A-11R-A37L-07	56	FEMALE	Leiomyosarcoma (LMS)	Negative	YES	YES
TCGA-3B-A9I0-01A-11R-A39D-07	33	MALE	Leiomyosarcoma (LMS)	Negative	YES	YES
TCGA-3B-A9HS-01A-11R-A39D-07	60	MALE	Leiomyosarcoma (LMS)	Negative	YES	YES
TCGA-WK-A8XX-01A-11R-A37L-07	70	MALE	Leiomyosarcoma (LMS)	Negative	YES	YES
TCGA-IF-A4AJ-01A-11R-A24X-07	80	MALE	Leiomyosarcoma (LMS)	Negative	YES	YES
TCGA-DX-AB30-01A-11R-A39D-07	53	FEMALE	Myxofibrosarcoma	Negative	YES	YES
TCGA-DX-AB2T-01A-11R-A38C-07	54	FEMALE	Myxofibrosarcoma	Negative	YES	YES
TCGA-DX-A6YX-01A-11R-A41I-07	68	FEMALE	Myxofibrosarcoma	Negative	YES	YES
TCGA-DX-A8BG-01A-12R-A41I-07	83	FEMALE	Myxofibrosarcoma	Negative	YES	YES
TCGA-DX-A8BV-01A-11R-A37L-07	57	MALE	Myxofibrosarcoma	Negative	YES	YES
TCGA-DX-A6YV-01A-12R-A355-07	74	MALE	Myxofibrosarcoma	Negative	YES	YES
TCGA-WK-A8XT-01A-11R-A37L-07	40	FEMALE	Synovial Sarcoma - Monophasic	Negative	YES	YES
TCGA-DX-A7EQ-01A-11R-A466-07	72	MALE	Synovial Sarcoma - Monophasic	Negative	YES	YES
TCGA-DX-AB2Q-01A-11R-A39D-07	65	FEMALE	Undifferentiated Pleomorphic Sarcoma (UPS)	Negative	YES	YES
TCGA-DX-AB2X-01A-11R-A38C-07	73	FEMALE	Undifferentiated Pleomorphic Sarcoma (UPS)	Negative	YES	YES
TCGA-SG-A6Z4-01A-22R-A33J-07	47	MALE	Undifferentiated Pleomorphic Sarcoma (UPS)	Negative	YES	YES
TCGA-DX-A8BX-01A-11R-A37L-07	52	MALE	Undifferentiated Pleomorphic Sarcoma (UPS)	Negative	YES	YES
TCGA-DX-AB2P-01A-11R-A38C-07	79	MALE	Undifferentiated Pleomorphic Sarcoma (UPS)	Negative	YES	YES
TCGA-VT-A80J-01A-11R-A36F-07	49	FEMALE	Undifferentiated Pleomorphic Sarcoma (UPS)	Negative	YES	YES
TCGA-WK-A8Y0-01A-11R-A41I-07	49	FEMALE	Undifferentiated Pleomorphic Sarcoma (UPS)	Negative	YES	YES
TCGA-X9-A973-01A-11R-A38C-07	55	MALE	Undifferentiated Pleomorphic Sarcoma (UPS)	Negative	YES	YES
TCGA-VT-A80G-01A-11R-A36F-07	66	MALE	Undifferentiated Pleomorphic Sarcoma (UPS)	Negative	YES	YES
TCGA-3B-A9HL-01A-11R-A38C-07	67	MALE	Dedifferentiated liposarcoma	Positive	YES	YES
TCGA-3B-A9HI-01A-11R-A38C-07	68	MALE	Dedifferentiated liposarcoma	Positive	YES	YES
TCGA-QQ-A5VB-01A-11R-A36F-07	53	FEMALE	Leiomyosarcoma (LMS)	Positive	YES	YES
TCGA-WK-A8XY-01A-11R-A37L-07	53	FEMALE	Leiomyosarcoma (LMS)	Positive	YES	YES
TCGA-DX-A7EL-01A-12R-A36F-07	56	FEMALE	Leiomyosarcoma (LMS)	Positive	YES	YES
TCGA-3B-A9HP-01A-11R-A38C-07	57	FEMALE	Leiomyosarcoma (LMS)	Positive	YES	YES
TCGA-DX-A8BZ-01A-11R-A37L-07	78	FEMALE	Leiomyosarcoma (LMS)	Positive	YES	YES
TCGA-3B-A9HZ-01A-11R-A39D-07	66	MALE	Leiomyosarcoma (LMS)	Positive	YES	YES
TCGA-DX-A6B8-01A-11R-A30C-07	80	MALE	Leiomyosarcoma (LMS)	Positive	YES	YES
TCGA-SI-AA8C-01A-11R-A38C-07	20	FEMALE	Malignant Peripheral Nerve Sheath Tumors (MPNST)	Positive	YES	YES
TCGA-SI-A71O-01A-12R-A33J-07	29	MALE	Malignant Peripheral Nerve Sheath Tumors (MPNST)	Positive	YES	YES
TCGA-SI-A71O-06A-11R-A38C-07	29	MALE	Malignant Peripheral Nerve Sheath Tumors (MPNST)	Positive	YES	YES
TCGA-DX-AB2E-01A-11R-A39D-07	60	MALE	Myxofibrosarcoma	Positive	YES	YES
TCGA-DX-AB3C-01A-11R-A41I-07	27	MALE	Synovial Sarcoma - Monophasic	Positive	YES	YES
TCGA-DX-A7EF-01A-11R-A33J-07	88	FEMALE	Undifferentiated Pleomorphic Sarcoma (UPS)	Positive	YES	YES
TCGA-DX-A8BU-01A-11R-A37L-07	58	MALE	Undifferentiated Pleomorphic Sarcoma (UPS)	Positive	YES	YES
TCGA-DX-A8BP-01A-11R-A37L-07	85	MALE	Undifferentiated Pleomorphic Sarcoma (UPS)	Positive	YES	YES
TCGA-KD-A5QS-01A-11R-A27Q-07	55	FEMALE	Leiomyosarcoma (LMS)	NA	YES	YES

## Sheet: S2
Table S2: Characteristics of patients in GSE21050
Sample	Country	Diagnosis	Metastasis	Time
GSM525806	France	Liposarcoma - dedifferentiated	no	9
GSM525807	France	Leiomyosarcoma	yes	1.22
GSM525808	France	Undifferentiated sarcoma	yes	0.92
GSM525809	France	Other	yes	1.48
GSM525810	France	Undifferentiated sarcoma	no	0.21
GSM525811	France	Liposarcoma - dedifferentiated	yes	0.95
GSM525812	France	Liposarcoma - dedifferentiated	yes	0.87
GSM525813	France	Other	yes	3.06
GSM525814	France	Liposarcoma - dedifferentiated	no	2.84
GSM525815	France	Undifferentiated sarcoma	yes	0
GSM525816	France	Leiomyosarcoma	yes	2.62
GSM525817	France	Leiomyosarcoma	no	3.62
GSM525818	France	Liposarcoma - dedifferentiated	no	4.04
GSM525819	France	Other	no	3.58
GSM525820	France	Undifferentiated sarcoma	yes	3.46
GSM525821	France	Undifferentiated sarcoma	no	12.13
GSM525822	France	Undifferentiated sarcoma	no	4.8
GSM525823	France	Liposarcoma - dedifferentiated	yes	2.41
GSM525824	France	Undifferentiated sarcoma	no	4.56
GSM525825	France	Undifferentiated sarcoma	no	5.94
GSM525826	France	Liposarcoma - dedifferentiated	no	4.04
GSM525827	France	Leiomyosarcoma	yes	0.78
GSM525828	France	Undifferentiated sarcoma	no	3.27
GSM525829	France	Leiomyosarcoma	no	1.16
GSM525830	France	Leiomyosarcoma	no	3.15
GSM525831	France	Undifferentiated sarcoma	yes	0
GSM525832	France	Other	yes	0.78
GSM525833	France	Undifferentiated sarcoma	yes	0.49
GSM525834	France	Leiomyosarcoma	yes	1.64
GSM525835	France	Liposarcoma - dedifferentiated	yes	0
GSM525836	France	Undifferentiated sarcoma	no	2.1
GSM525837	France	Other	yes	0
GSM525838	France	Liposarcoma - dedifferentiated	no	0.57
GSM525839	France	Leiomyosarcoma	yes	1.44
GSM525840	France	Liposarcoma - dedifferentiated	no	1.03
GSM525841	France	Leiomyosarcoma	yes	2.18
GSM525842	France	Other	no	13.65
GSM525843	France	Leiomyosarcoma	yes	1.89
GSM525844	France	Undifferentiated sarcoma	no	12.32
GSM525845	France	Leiomyosarcoma	yes	1.74
GSM525846	France	Leiomyosarcoma	yes	0.33
GSM525847	France	Other	no	9.03
GSM525848	France	Undifferentiated sarcoma	yes	0.47
GSM525849	France	Leiomyosarcoma	yes	0.74
GSM525850	France	Leiomyosarcoma	no	0.48
GSM525851	France	Leiomyosarcoma	yes	3.36
GSM525852	France	Undifferentiated sarcoma	yes	1.1
GSM525853	France	Leiomyosarcoma	yes	0.72
GSM525854	France	Undifferentiated sarcoma	yes	1.42
GSM525855	France	Liposarcoma - dedifferentiated	no	1.3
GSM525856	France	Undifferentiated sarcoma	yes	0.46
GSM525857	France	Liposarcoma - dedifferentiated	no	1.84
GSM525858	France	Undifferentiated sarcoma	no	10.03
GSM525859	France	Leiomyosarcoma	no	3.29
GSM525860	France	Leiomyosarcoma	yes	0
GSM525861	France	Undifferentiated sarcoma	yes	0
GSM525862	France	Liposarcoma - dedifferentiated	no	6.25
GSM525863	France	Undifferentiated sarcoma	no	8.87
GSM525864	France	Leiomyosarcoma	NA	NA
GSM525865	France	Leiomyosarcoma	yes	0
GSM525866	France	Leiomyosarcoma	yes	3.31
GSM525867	France	Leiomyosarcoma	yes	10.28
GSM525868	France	Leiomyosarcoma	yes	2.76
GSM525869	France	Leiomyosarcoma	yes	0
GSM525870	France	Leiomyosarcoma	yes	0
GSM525871	France	Leiomyosarcoma	yes	2.01
GSM525872	France	Undifferentiated sarcoma	no	4.32
GSM525873	France	Other	no	13.26
GSM525874	France	Leiomyosarcoma	yes	0.31
GSM525875	France	Leiomyosarcoma	yes	2.43
GSM525876	France	Leiomyosarcoma	no	5.35
GSM525877	France	Liposarcoma - dedifferentiated	no	2.91
GSM525878	France	Liposarcoma - dedifferentiated	no	2.75
GSM525879	France	Undifferentiated sarcoma	no	0.75
GSM525880	France	Liposarcoma - dedifferentiated	yes	1.26
GSM525881	France	Liposarcoma - dedifferentiated	no	2.27
GSM525882	France	Liposarcoma - dedifferentiated	yes	5.84
GSM525883	France	Liposarcoma - dedifferentiated	no	1.49
GSM525884	France	Undifferentiated sarcoma	no	11.8
GSM525885	France	Undifferentiated sarcoma	yes	0.43
GSM525886	France	Undifferentiated sarcoma	no	5.47
GSM525887	France	Undifferentiated sarcoma	no	11.22
GSM525888	France	Leiomyosarcoma	no	13.36
GSM525889	France	Undifferentiated sarcoma	no	14.54
GSM525890	France	Liposarcoma - dedifferentiated	no	0.83
GSM525891	France	Undifferentiated sarcoma	no	10.96
GSM525892	France	Undifferentiated sarcoma	no	6.68
GSM525893	France	Liposarcoma - dedifferentiated	no	1.84
GSM525894	France	Undifferentiated sarcoma	yes	1.46
GSM525895	France	Liposarcoma - dedifferentiated	no	11.76
GSM525896	France	Leiomyosarcoma	no	8.65
GSM525897	France	Undifferentiated sarcoma	no	8.23
GSM525898	France	Liposarcoma - dedifferentiated	no	7.46
GSM525899	France	Undifferentiated sarcoma	no	13.31
GSM525900	France	Undifferentiated sarcoma	no	12.93
GSM525901	France	Other	yes	0.97
GSM525902	France	Undifferentiated sarcoma	no	7.9
GSM525903	France	Undifferentiated sarcoma	yes	4.25
GSM525904	France	Undifferentiated sarcoma	yes	0.77
GSM525905	France	Leiomyosarcoma	no	0.72
GSM525906	France	Undifferentiated sarcoma	no	11.94
GSM525907	France	Undifferentiated sarcoma	no	9.02
GSM525908	France	Undifferentiated sarcoma	no	10.33
GSM525909	France	Undifferentiated sarcoma	yes	0.38
GSM525910	France	Undifferentiated sarcoma	yes	1.1
GSM525911	France	Leiomyosarcoma	no	2.12
GSM525912	France	Liposarcoma - dedifferentiated	no	1.67
GSM525913	France	Liposarcoma - dedifferentiated	no	7.82
GSM525914	France	Undifferentiated sarcoma	yes	2.58
GSM525915	France	Liposarcoma - dedifferentiated	yes	2.48
GSM525916	France	Undifferentiated sarcoma	yes	9.96
GSM525917	France	Leiomyosarcoma	no	0.83
GSM525918	France	Liposarcoma - dedifferentiated	no	12.38
GSM525919	France	Undifferentiated sarcoma	no	6.53
GSM525920	France	Undifferentiated sarcoma	no	7.53
GSM525921	France	Undifferentiated sarcoma	yes	0.82
GSM525922	France	Undifferentiated sarcoma	yes	0.39
GSM525923	France	Liposarcoma - dedifferentiated	no	2.08
GSM525924	France	Leiomyosarcoma	no	1.33
GSM525925	France	Leiomyosarcoma	no	7.04
GSM525926	France	Other	no	0.32
GSM525927	France	Liposarcoma - dedifferentiated	no	3.04
GSM525928	France	Undifferentiated sarcoma	yes	0.7
GSM525929	France	Leiomyosarcoma	yes	1.31
GSM525930	France	Leiomyosarcoma	yes	0.91
GSM525931	France	Undifferentiated sarcoma	yes	2.05
GSM525932	France	Other	no	5.58
GSM525933	France	Other	yes	3.34
GSM525934	France	Leiomyosarcoma	no	0.86
GSM525935	France	Liposarcoma - dedifferentiated	no	0.01
GSM525936	France	Liposarcoma - dedifferentiated	no	0.39
GSM525937	France	Leiomyosarcoma	no	4.17
GSM525938	France	Undifferentiated sarcoma	no	3.67
GSM525939	France	Leiomyosarcoma	yes	0
GSM525940	France	Undifferentiated sarcoma	no	2.46
GSM525941	France	Undifferentiated sarcoma	no	3.14
GSM525942	France	Undifferentiated sarcoma	no	2.34
GSM525943	France	Undifferentiated sarcoma	yes	0.5
GSM525944	France	Undifferentiated sarcoma	no	2.27
GSM525945	France	Liposarcoma - dedifferentiated	no	1.03
GSM525946	France	Undifferentiated sarcoma	no	1.81
GSM525947	France	Undifferentiated sarcoma	no	1.97
GSM525948	France	Liposarcoma - dedifferentiated	no	1.83
GSM525949	France	Undifferentiated sarcoma	no	1.64
GSM525950	France	Other	no	7.6
GSM525951	France	Undifferentiated sarcoma	no	12.3
GSM525952	France	Liposarcoma - dedifferentiated	yes	2.64
GSM525953	France	Liposarcoma - dedifferentiated	yes	2.32
GSM525954	France	Liposarcoma - dedifferentiated	no	6.84
GSM525955	France	Other	yes	0.5
GSM525956	France	Other	no	13.12
GSM525957	France	Undifferentiated sarcoma	no	5.82
GSM525958	France	Undifferentiated sarcoma	no	9.08
GSM525959	France	Leiomyosarcoma	yes	2.3
GSM525960	France	Liposarcoma - dedifferentiated	yes	2.7
GSM525961	France	Leiomyosarcoma	no	7.07
GSM525962	France	Leiomyosarcoma	no	9.45
GSM525963	France	Liposarcoma - dedifferentiated	no	3.29
GSM525964	France	Undifferentiated sarcoma	no	7.25
GSM525965	France	Leiomyosarcoma	yes	0.55
GSM525966	France	Leiomyosarcoma	yes	0.9
GSM525967	France	Undifferentiated sarcoma	no	15.32
GSM525968	France	Liposarcoma - dedifferentiated	yes	0
GSM525969	France	Undifferentiated sarcoma	yes	1.12
GSM525970	France	Liposarcoma - dedifferentiated	yes	0.81
GSM525971	France	Undifferentiated sarcoma	no	2.94
GSM525972	France	Undifferentiated sarcoma	no	0.36
GSM525973	France	Leiomyosarcoma	yes	7.7
GSM525974	France	Liposarcoma - dedifferentiated	yes	0
GSM525975	France	Liposarcoma - dedifferentiated	no	3.41
GSM525976	France	Undifferentiated sarcoma	yes	1.49
GSM525977	France	Leiomyosarcoma	yes	4.24
GSM525978	France	Leiomyosarcoma	no	15.23
GSM525979	France	Leiomyosarcoma	no	7.07
GSM525980	France	Other	no	1.82
GSM525981	France	Liposarcoma - dedifferentiated	no	0.33
GSM525982	France	Liposarcoma - dedifferentiated	yes	7.63
GSM525983	France	Leiomyosarcoma	yes	0.94
GSM525984	France	Undifferentiated sarcoma	yes	2.46
GSM525985	France	Leiomyosarcoma	no	5.87
GSM525986	France	Undifferentiated sarcoma	no	0.1
GSM525987	France	Undifferentiated sarcoma	no	6.85
GSM525988	France	Undifferentiated sarcoma	no	0.59
GSM525989	France	Liposarcoma - dedifferentiated	no	5.26
GSM525990	France	Undifferentiated sarcoma	no	5.43
GSM525991	France	Undifferentiated sarcoma	no	4.2
GSM525992	France	Undifferentiated sarcoma	no	2.95
GSM525993	France	Undifferentiated sarcoma	yes	0
GSM525994	France	Undifferentiated sarcoma	yes	0.51
GSM525995	France	Undifferentiated sarcoma	no	1.06
GSM525996	France	Leiomyosarcoma	yes	1.08
GSM525997	France	Undifferentiated sarcoma	no	5.45
GSM525998	France	Leiomyosarcoma	yes	3.03
GSM525999	France	Leiomyosarcoma	no	0.53
GSM526000	France	Leiomyosarcoma	yes	2.01
GSM526001	France	Undifferentiated sarcoma	no	0.36
GSM526002	France	Undifferentiated sarcoma	no	0.33
GSM526003	France	Undifferentiated sarcoma	no	0.19
GSM526004	France	Other	no	10.94
GSM526005	France	Undifferentiated sarcoma	yes	0.32
GSM526006	France	Leiomyosarcoma	yes	0.38
GSM526007	France	Leiomyosarcoma	yes	1.99
GSM526008	France	Other	yes	1.3
GSM526009	France	Leiomyosarcoma	no	4.7
GSM526010	France	Leiomyosarcoma	yes	0.09
GSM526011	France	Leiomyosarcoma	yes	4.04
GSM526012	France	Leiomyosarcoma	yes	0.65
GSM526013	France	Leiomyosarcoma	yes	0.52
GSM526014	France	Undifferentiated sarcoma	yes	0.35
GSM526015	France	Undifferentiated sarcoma	no	8.64
GSM526016	France	Leiomyosarcoma	no	8.36
GSM526017	France	Undifferentiated sarcoma	yes	9.7
GSM526018	France	Undifferentiated sarcoma	no	1.16
GSM526019	France	Undifferentiated sarcoma	yes	0.7
GSM526020	France	Undifferentiated sarcoma	no	5.12
GSM526021	France	Undifferentiated sarcoma	no	8.63
GSM526022	France	Other	no	7.6
GSM526023	France	Undifferentiated sarcoma	yes	0.95
GSM526024	France	Leiomyosarcoma	no	0.31
GSM526025	France	Other	no	0.22
GSM526026	France	Undifferentiated sarcoma	no	1.99
GSM526027	France	Leiomyosarcoma	no	6.2
GSM526028	France	Other	no	1.08
GSM526029	France	Undifferentiated sarcoma	no	8.42
GSM526030	France	Leiomyosarcoma	yes	0.43
GSM526031	France	Undifferentiated sarcoma	no	1.12
GSM526032	France	Leiomyosarcoma	yes	2.71
GSM526033	France	Undifferentiated sarcoma	no	1.33
GSM526034	France	Undifferentiated sarcoma	yes	4.83
GSM526035	France	Undifferentiated sarcoma	yes	0
GSM526036	France	Undifferentiated sarcoma	no	2.73
GSM526037	France	Liposarcoma - dedifferentiated	no	0.32
GSM526038	France	Undifferentiated sarcoma	yes	0
GSM526039	France	Liposarcoma - dedifferentiated	no	0.61
GSM526040	France	Undifferentiated sarcoma	yes	0
GSM526041	France	Undifferentiated sarcoma	no	5.29
GSM526042	France	Liposarcoma - dedifferentiated	no	2.54
GSM526043	France	Undifferentiated sarcoma	no	3.58
GSM526044	France	Undifferentiated sarcoma	no	3.06
GSM526045	France	Other	no	2.02
GSM526046	France	Leiomyosarcoma	no	2.32
GSM526047	France	Leiomyosarcoma	yes	0
GSM526048	France	Undifferentiated sarcoma	no	1.56
GSM526049	France	Leiomyosarcoma	yes	0.58
GSM526050	France	Undifferentiated sarcoma	no	4.48
GSM526051	France	Liposarcoma - dedifferentiated	yes	1.05
GSM526052	France	Undifferentiated sarcoma	no	5.01
GSM526053	France	Undifferentiated sarcoma	no	5.32
GSM526054	France	Liposarcoma - dedifferentiated	no	4.08
GSM526055	France	Leiomyosarcoma	no	5.06
GSM526056	France	Undifferentiated sarcoma	no	5.41
GSM526057	France	Undifferentiated sarcoma	no	5.01
GSM526058	France	Undifferentiated sarcoma	no	1.44
GSM526059	France	Other	no	0.46
GSM526060	France	Leiomyosarcoma	yes	1.12
GSM526061	France	Other	no	5.1
GSM526062	France	Undifferentiated sarcoma	no	10.09
GSM526063	France	Undifferentiated sarcoma	no	0.25
GSM526064	France	Leiomyosarcoma	yes	1.39
GSM526065	France	Undifferentiated sarcoma	yes	2.45
GSM526066	France	Undifferentiated sarcoma	no	0.38
GSM526067	France	Leiomyosarcoma	no	1.86
GSM526068	France	Liposarcoma - dedifferentiated	no	1.79
GSM526069	France	Undifferentiated sarcoma	yes	1.22
GSM526070	France	Liposarcoma - dedifferentiated	yes	1.41
GSM526071	France	Leiomyosarcoma	no	2.37
GSM526072	France	Undifferentiated sarcoma	yes	1.25
GSM526073	France	Undifferentiated sarcoma	no	1.06
GSM526074	France	Undifferentiated sarcoma	yes	2.27
GSM526075	France	Undifferentiated sarcoma	no	3.89
GSM526076	France	Other	no	1.17
GSM526077	France	Undifferentiated sarcoma	no	1.77
GSM526078	France	Other	no	0.4
GSM526079	France	Undifferentiated sarcoma	no	1.03
GSM526080	France	Undifferentiated sarcoma	no	2.81
GSM526081	France	Undifferentiated sarcoma	yes	0.03
GSM526082	France	Undifferentiated sarcoma	no	0.09
GSM526083	France	Undifferentiated sarcoma	no	1.5
GSM526084	France	Leiomyosarcoma	no	0.63
GSM526085	France	Undifferentiated sarcoma	no	0.3
GSM526086	France	Undifferentiated sarcoma	no	0.36
GSM526087	France	Leiomyosarcoma	no	0.17
GSM526088	France	Leiomyosarcoma	no	1.25
GSM526089	France	Undifferentiated sarcoma	no	9.16
GSM526090	France	Undifferentiated sarcoma	yes	1.42
GSM526091	France	Leiomyosarcoma	yes	0
GSM526092	France	Undifferentiated sarcoma	no	1.51
GSM526093	France	Leiomyosarcoma	yes	2.27
GSM526094	France	Leiomyosarcoma	no	4.23
GSM526095	France	Leiomyosarcoma	yes	0
GSM526096	France	Leiomyosarcoma	yes	0
GSM526097	France	Liposarcoma - dedifferentiated	no	6.1
GSM526098	France	Other	no	5.06
GSM526099	France	Undifferentiated sarcoma	no	7.17
GSM526100	France	Liposarcoma - dedifferentiated	no	8.74
GSM526101	France	Liposarcoma - dedifferentiated	no	18.5
GSM526102	France	Liposarcoma - dedifferentiated	no	5.81
GSM526103	France	Liposarcoma - dedifferentiated	no	5.7
GSM526104	France	Liposarcoma - dedifferentiated	no	7.54
GSM526105	France	Liposarcoma - dedifferentiated	no	2.66
GSM526106	France	Liposarcoma - dedifferentiated	no	3.53
GSM526107	France	Leiomyosarcoma	yes	8.33
GSM526108	France	Liposarcoma - dedifferentiated	no	3.58
GSM526109	France	Undifferentiated sarcoma	yes	16.91
GSM526110	France	Undifferentiated sarcoma	yes	0.64
GSM526111	France	Undifferentiated sarcoma	no	3.19
GSM526112	France	Undifferentiated sarcoma	no	11.58
GSM526113	France	Undifferentiated sarcoma	yes	18.48
GSM526114	France	Undifferentiated sarcoma	no	14.61
GSM526115	France	Liposarcoma - dedifferentiated	no	0.09

## Sheet: S3
Table S3: Characteristics of patients in GSE71118
Sample	Diagnosis	Country	Metastasis	Time
GSM1827058	Dedifferentiated liposarcoma	France	No	1.66188
GSM1827059	Dedifferentiated liposarcoma	France	No	2.07255
GSM1827060	Myxofibrosarcoma	France	No	7.75086
GSM1827061	Myxofibrosarcoma	France	No	6.78713
GSM1827062	Myxofibrosarcoma	France	No	3.23888
GSM1827063	Myxofibrosarcoma	France	Yes	0
GSM1827064	Undifferentiated sarcoma	France	Yes	0.503765
GSM1827065	Undifferentiated sarcoma	France	No	3.16496
GSM1827066	Leiomyosarcoma	France	Yes	1.0705
GSM1827067	Leiomyosarcoma	France	Yes	3.01164
GSM1827068	Leiomyosarcoma	France	No	3.96441
GSM1827069	Leiomyosarcoma	France	Yes	2.00137
GSM1827070	Undifferentiated sarcoma	France	No	2.81725
GSM1827071	Myxofibrosarcoma	France	No	0.511978
GSM1827072	Undifferentiated sarcoma	France	No	1.20739
GSM1827073	Myxofibrosarcoma	France	No	8.44901
GSM1827074	Undifferentiated sarcoma	France	Yes	0.314853
GSM1827075	Leiomyosarcoma	France	Yes	0.377823
GSM1827076	Leiomyosarcoma	France	Yes	1.97673
GSM1827077	Other	France	Yes	1.29227
GSM1827078	Leiomyosarcoma	France	No	6.141
GSM1827079	Other	France	No	15.0007
GSM1827080	Leiomyosarcoma	France	Yes	4.01916
GSM1827081	Leiomyosarcoma	France	Yes	0.651608
GSM1827082	Leiomyosarcoma	France	Yes	0.520192
GSM1827083	Myxofibrosarcoma	France	Yes	0.344969
GSM1827084	Myxofibrosarcoma	France	No	8.59685
GSM1827085	Leiomyosarcoma	France	No	8.32033
GSM1827086	Undifferentiated sarcoma	France	Yes	9.65914
GSM1827087	Leiomyosarcoma	France	Yes	0.0876112
GSM1827088	Undifferentiated sarcoma	France	Yes	0.692676
GSM1827089	Undifferentiated sarcoma	France	No	5.10062
GSM1827090	Undifferentiated sarcoma	France	No	8.58864
GSM1827091	Other	France	No	10.4641
GSM1827092	Myxofibrosarcoma	France	Yes	0.944559
GSM1827093	Leiomyosarcoma	France	No	0.303901
GSM1827094	Other	France	No	0.224504
GSM1827095	Undifferentiated sarcoma	France	No	1.97673
GSM1827096	Leiomyosarcoma	France	No	10.5435
GSM1827097	Undifferentiated sarcoma	France	No	1.15811
GSM1827098	Other	France	No	1.07324
GSM1827099	Undifferentiated sarcoma	France	No	11.3292
GSM1827100	Leiomyosarcoma	France	Yes	0.424367
GSM1827101	Myxofibrosarcoma	France	Yes	5.15264
GSM1827102	Leiomyosarcoma	France	Yes	2.69952
GSM1827103	Undifferentiated sarcoma	France	No	1.31964
GSM1827104	Leiomyosarcoma	France	Yes	0
GSM1827105	Undifferentiated sarcoma	France	No	0.851472
GSM1827106	Dedifferentiated liposarcoma	France	No	1.02122
GSM1827107	Dedifferentiated liposarcoma	France	No	2.38741
GSM1827108	Undifferentiated sarcoma	France	Yes	4.81314
GSM1827109	Other	France	No	15.0007
GSM1827110	Undifferentiated sarcoma	France	No	15.0007
GSM1827111	Dedifferentiated liposarcoma	France	Yes	5.81246
GSM1827112	Other	France	Yes	0
GSM1827113	Undifferentiated sarcoma	France	Yes	1.45654
GSM1827114	Leiomyosarcoma	France	No	14.9979
GSM1827115	Leiomyosarcoma	France	Yes	1.21834
GSM1827116	Dedifferentiated liposarcoma	France	No	4.0219
GSM1827117	Leiomyosarcoma	France	No	1.15264
GSM1827118	Dedifferentiated liposarcoma	France	No	1.02122
GSM1827119	Undifferentiated sarcoma	France	No	2.72142
GSM1827120	Dedifferentiated liposarcoma	France	No	0.320329
GSM1827121	Leiomyosarcoma	France	Yes	3.34565
GSM1827122	Dedifferentiated liposarcoma	France	No	6.22587
GSM1827123	Leiomyosarcoma	France	Yes	0
GSM1827124	Dedifferentiated liposarcoma	France	No	1.82888
GSM1827125	Other	France	No	14.9979
GSM1827126	Other	France	No	15.0007
GSM1827127	Undifferentiated sarcoma	France	No	13.9028
GSM1827128	Other	France	No	14.9979
GSM1827129	Undifferentiated sarcoma	France	No	12.8706
GSM1827130	Undifferentiated sarcoma	France	No	7.86311
GSM1827131	Leiomyosarcoma	France	Yes	3.29637
GSM1827132	Undifferentiated sarcoma	France	Yes	4.23272
GSM1827133	Undifferentiated sarcoma	France	Yes	0.76386
GSM1827134	Leiomyosarcoma	France	Yes	1.859
GSM1827135	Leiomyosarcoma	France	No	0.714579
GSM1827136	Dedifferentiated liposarcoma	France	No	3.25257
GSM1827137	Undifferentiated sarcoma	France	No	14.6804
GSM1827138	Undifferentiated sarcoma	France	No	12.8761
GSM1827139	Undifferentiated sarcoma	France	Yes	0
GSM1827140	Leiomyosarcoma	France	Yes	2.7488
GSM1827141	Undifferentiated sarcoma	France	No	14.4695
GSM1827142	Undifferentiated sarcoma	France	No	15.0007
GSM1827143	Dedifferentiated liposarcoma	France	No	0.602327
GSM1827144	Leiomyosarcoma	France	Yes	0.375086
GSM1827145	Leiomyosarcoma	France	Yes	1.09788
GSM1827146	Leiomyosarcoma	France	No	2.11362
GSM1827147	Dedifferentiated liposarcoma	France	No	9.68652
GSM1827148	Dedifferentiated liposarcoma	France	Yes	2.56537
GSM1827149	Myxofibrosarcoma	France	No	10.9131
GSM1827150	Dedifferentiated liposarcoma	France	Yes	2.46407
GSM1827151	Leiomyosarcoma	France	Yes	1.99863
GSM1827152	Undifferentiated sarcoma	France	Yes	9.9165
GSM1827153	Leiomyosarcoma	France	No	0.826831
GSM1827154	Dedifferentiated liposarcoma	France	No	12.3203
GSM1827155	Dedifferentiated liposarcoma	France	No	7.42231
GSM1827156	Undifferentiated sarcoma	France	No	15.0007
GSM1827157	Undifferentiated sarcoma	France	No	12.0849
GSM1827158	Myxofibrosarcoma	France	Yes	0
GSM1827159	Myxofibrosarcoma	France	No	11.8412
GSM1827160	Myxofibrosarcoma	France	Yes	0.813142
GSM1827161	Undifferentiated sarcoma	France	Yes	0.388775
GSM1827162	Leiomyosarcoma	France	No	1.32512
GSM1827163	Leiomyosarcoma	France	No	12.1971
GSM1827164	Dedifferentiated liposarcoma	France	No	0.451745
GSM1827165	Other	France	No	0.314853
GSM1827166	Dedifferentiated liposarcoma	France	No	3.02533
GSM1827167	Undifferentiated sarcoma	France	Yes	0.772074
GSM1827168	Leiomyosarcoma	France	Yes	1.30595
GSM1827169	Leiomyosarcoma	France	Yes	0.903491
GSM1827170	Undifferentiated sarcoma	France	Yes	2.03696
GSM1827171	Myxofibrosarcoma	France	No	10.8008
GSM1827172	Undifferentiated sarcoma	France	No	15.0007
GSM1827173	Dedifferentiated liposarcoma	France	No	3.44695
GSM1827174	Other	France	No	9.26215
GSM1827175	Myxofibrosarcoma	France	No	6.44216
GSM1827176	Other	France	Yes	3.32375
GSM1827177	Dedifferentiated liposarcoma	France	No	0.00821355
GSM1827178	Undifferentiated sarcoma	France	No	8.86242
GSM1827179	Undifferentiated sarcoma	France	No	0.383299
GSM1827180	Other	France	Yes	0.960986
GSM1827181	Leiomyosarcoma	France	No	9.29227
GSM1827182	Other	France	No	8.07118
GSM1827183	Leiomyosarcoma	France	Yes	0
GSM1827184	Undifferentiated sarcoma	France	No	9.30869
GSM1827185	Undifferentiated sarcoma	France	No	7.43326
GSM1827186	Myxofibrosarcoma	France	No	7.86585
GSM1827187	Other	France	Yes	6.04791
GSM1827188	Leiomyosarcoma	France	No	7.56194
GSM1827189	Other	France	Yes	0.492813
GSM1827190	Undifferentiated sarcoma	France	No	5.55784
GSM1827191	Leiomyosarcoma	France	Yes	0
GSM1827192	Myxofibrosarcoma	France	No	5.54962
GSM1827193	Undifferentiated sarcoma	France	No	6.47775
GSM1827194	Undifferentiated sarcoma	France	No	5.90828
GSM1827195	Dedifferentiated liposarcoma	France	Yes	2.32991
GSM1827196	Undifferentiated sarcoma	France	No	7.08556
GSM1827197	Leiomyosarcoma	France	Yes	0.249144
GSM1827198	Other	France	No	13.744
GSM1827199	Other	France	No	12.2437
GSM1827200	Dedifferentiated liposarcoma	France	Yes	2.62834
GSM1827201	Dedifferentiated liposarcoma	France	Yes	1.8371
GSM1827202	Leiomyosarcoma	France	No	1.1718
GSM1827203	Other	France	Yes	0.498289
GSM1827204	Myxofibrosarcoma	France	No	8.20808
GSM1827205	Undifferentiated sarcoma	France	No	13.6181
GSM1827206	Leiomyosarcoma	France	Yes	2.29432
GSM1827207	Dedifferentiated liposarcoma	France	Yes	3.73717
GSM1827208	Leiomyosarcoma	France	No	14.0479
GSM1827209	Leiomyosarcoma	France	No	9.40999
GSM1827210	Dedifferentiated liposarcoma	France	No	6.6256
GSM1827211	Myxofibrosarcoma	France	No	7.2334
GSM1827212	Leiomyosarcoma	France	Yes	0.550308
GSM1827213	Myxofibrosarcoma	France	No	14.3573
GSM1827214	Leiomyosarcoma	France	Yes	0.892539
GSM1827215	Leiomyosarcoma	France	Yes	0
GSM1827216	Undifferentiated sarcoma	France	Yes	1.24025
GSM1827217	Dedifferentiated liposarcoma	France	Yes	1.04038
GSM1827218	Leiomyosarcoma	France	Yes	0.807666
GSM1827219	Myxofibrosarcoma	France	No	2.92676
GSM1827220	Undifferentiated sarcoma	France	No	7.49076
GSM1827221	Myxofibrosarcoma	France	No	0.424367
GSM1827222	Leiomyosarcoma	France	Yes	7.66598
GSM1827223	Undifferentiated sarcoma	France	Yes	0
GSM1827224	Dedifferentiated liposarcoma	France	No	4.26831
GSM1827225	Myxofibrosarcoma	France	Yes	1.48118
GSM1827226	Myxofibrosarcoma	France	No	9.31691
GSM1827227	Leiomyosarcoma	France	Yes	4.21629
GSM1827228	Leiomyosarcoma	France	No	12.1807
GSM1827229	Other	France	No	14.9979
GSM1827230	Undifferentiated sarcoma	France	No	0.325804
GSM1827231	Undifferentiated sarcoma	France	Yes	7.60027
GSM1827232	Leiomyosarcoma	France	Yes	0.922656
GSM1827233	Undifferentiated sarcoma	France	Yes	2.44764
GSM1827234	Leiomyosarcoma	France	No	5.84805
GSM1827235	Undifferentiated sarcoma	France	No	0.0958248
GSM1827236	Undifferentiated sarcoma	France	No	6.81451
GSM1827237	Undifferentiated sarcoma	France	No	0.5859
GSM1827238	Undifferentiated sarcoma	France	Yes	0.91718
GSM1827239	Other	France	Yes	1.4757
GSM1827240	Other	France	No	0.205339
GSM1827241	Dedifferentiated liposarcoma	France	Yes	0.944559
GSM1827242	Dedifferentiated liposarcoma	France	Yes	0.870637
GSM1827243	Other	France	Yes	3.12936
GSM1827244	Dedifferentiated liposarcoma	France	No	8.7091
GSM1827245	Undifferentiated sarcoma	France	Yes	0
GSM1827246	Leiomyosarcoma	France	Yes	2.6037
GSM1827247	Leiomyosarcoma	France	No	5.22108
GSM1827248	Other	France	No	3.56742
GSM1827249	Myxofibrosarcoma	France	Yes	3.44148
GSM1827250	Other	France	No	12.0794
GSM1827251	Other	France	No	4.78029
GSM1827252	Undifferentiated sarcoma	France	No	8.82957
GSM1827253	Dedifferentiated liposarcoma	France	Yes	2.39836
GSM1827254	Myxofibrosarcoma	France	No	4.54483
GSM1827255	Undifferentiated sarcoma	France	No	5.91923
GSM1827256	Undifferentiated sarcoma	France	No	9.25394
GSM1827257	Myxofibrosarcoma	France	No	7.36756
GSM1827258	Undifferentiated sarcoma	France	No	9.41821
GSM1827259	Undifferentiated sarcoma	France	No	7.93977
GSM1827260	Leiomyosarcoma	France	No	7.69884
GSM1827261	Undifferentiated sarcoma	France	No	1.44011
GSM1827262	Myxofibrosarcoma	France	Yes	0
GSM1827263	Undifferentiated sarcoma	France	Yes	0.490075
GSM1827264	Leiomyosarcoma	France	Yes	1.63723
GSM1827265	Dedifferentiated liposarcoma	France	Yes	0
GSM1827266	Myxofibrosarcoma	France	No	7.65229
GSM1827267	Other	France	Yes	0
GSM1827268	Dedifferentiated liposarcoma	France	No	0.563997
GSM1827269	Other	France	No	2.17933
GSM1827270	Leiomyosarcoma	France	Yes	1.42916
GSM1827271	Leiomyosarcoma	France	Yes	2.16838
GSM1827272	Other	France	No	13.588
GSM1827273	Leiomyosarcoma	France	Yes	1.8809
GSM1827274	Myxofibrosarcoma	France	No	12.271
GSM1827275	Leiomyosarcoma	France	Yes	1.11431
GSM1827276	Other	France	No	14.2231
GSM1827277	Undifferentiated sarcoma	France	Yes	1.86995
GSM1827278	Leiomyosarcoma	France	Yes	0.328542
GSM1827279	Undifferentiated sarcoma	France	No	12.9418
GSM1827280	Other	France	No	9.15811
GSM1827281	Undifferentiated sarcoma	France	Yes	0.465435
GSM1827282	Leiomyosarcoma	France	Yes	0.733744
GSM1827283	Leiomyosarcoma	France	No	0.476386
GSM1827284	Myxofibrosarcoma	France	No	0.251882
GSM1827285	Undifferentiated sarcoma	France	Yes	1.09514
GSM1827286	Leiomyosarcoma	France	Yes	0.720055
GSM1827287	Undifferentiated sarcoma	France	Yes	1.41821
GSM1827288	Dedifferentiated liposarcoma	France	No	1.295
GSM1827289	Undifferentiated sarcoma	France	Yes	0.454483
GSM1827290	Leiomyosarcoma	France	Yes	1.38261
GSM1827291	Myxofibrosarcoma	France	Yes	2.43669
GSM1827292	Undifferentiated sarcoma	France	No	0.377823
GSM1827293	Leiomyosarcoma	France	No	9.98494
GSM1827294	Leiomyosarcoma	France	No	7.66051
GSM1827295	Leiomyosarcoma	France	No	8.282
GSM1827296	Dedifferentiated liposarcoma	France	No	2.26968
GSM1827297	Undifferentiated sarcoma	France	Yes	1.21834
GSM1827298	Dedifferentiated liposarcoma	France	No	1.40178
GSM1827299	Leiomyosarcoma	France	Yes	7.36482
GSM1827300	Myxofibrosarcoma	France	Yes	1.24025
GSM1827301	Myxofibrosarcoma	France	No	4.87337
GSM1827302	Undifferentiated sarcoma	France	Yes	2.26146
GSM1827303	Undifferentiated sarcoma	France	No	8.34497
GSM1827304	Leiomyosarcoma	France	Yes	0
GSM1827305	Other	France	No	8.11773
GSM1827306	Undifferentiated sarcoma	France	No	6.52704
GSM1827307	Other	France	No	1.67009
GSM1827308	Leiomyosarcoma	France	Yes	0.312115
GSM1827309	Undifferentiated sarcoma	France	No	10.0534
GSM1827310	Undifferentiated sarcoma	France	No	6.88569
GSM1827311	Myxofibrosarcoma	France	Yes	0
GSM1827312	Undifferentiated sarcoma	France	No	5.27584
GSM1827313	Myxofibrosarcoma	France	Yes	3.37029
GSM1827314	Leiomyosarcoma	France	No	6.43395
GSM1827315	Myxofibrosarcoma	France	No	6.6256
GSM1827316	Myxofibrosarcoma	France	No	2.05065
GSM1827317	Leiomyosarcoma	France	No	3.75907
GSM1827318	Leiomyosarcoma	France	Yes	1.24846
GSM1827319	Myxofibrosarcoma	France	No	0.290212
GSM1827320	Undifferentiated sarcoma	France	No	3.45243
GSM1827321	Leiomyosarcoma	France	No	4.90897
GSM1827322	Undifferentiated sarcoma	France	Yes	1.41821
GSM1827323	Leiomyosarcoma	France	Yes	0
GSM1827324	Other	France	Yes	0
GSM1827325	Undifferentiated sarcoma	France	No	0.125941
GSM1827326	Dedifferentiated liposarcoma	France	No	0.240931
GSM1827327	Other	France	Yes	1.66461
GSM1827328	Myxofibrosarcoma	France	Yes	0.832307
GSM1827329	Undifferentiated sarcoma	France	No	0.317591
GSM1827330	Leiomyosarcoma	France	No	0.00273785
GSM1827331	Leiomyosarcoma	France	Yes	0
GSM1827332	Leiomyosarcoma	France	Yes	2.25873
GSM1827333	Leiomyosarcoma	France	No	4.21355
GSM1827334	Leiomyosarcoma	France	Yes	0
GSM1827335	Leiomyosarcoma	France	Yes	0
GSM1827336	Leiomyosarcoma	France	Yes	10.2368
GSM1827337	Leiomyosarcoma	France	Yes	2.41478
GSM1827338	Leiomyosarcoma	France	No	5.37988
GSM1827339	Liposarcoma	France	No	6.07529
GSM1827340	Other	France	No	9.12252
GSM1827341	Other	France	No	9.54415
GSM1827342	Other	France	No	3.34565
GSM1827343	Undifferentiated sarcoma	France	No	0.824093
GSM1827344	Dedifferentiated liposarcoma	France	No	13.2348
GSM1827345	Other	France	No	8.69815
GSM1827346	Other	France	No	10.4476
GSM1827347	Dedifferentiated liposarcoma	France	No	1.47844
GSM1827348	Other	France	No	5.67009
GSM1827349	Other	France	No	13.8535
GSM1827350	Other	France	No	2.64476
GSM1827351	Dedifferentiated liposarcoma	France	No	10.4723
GSM1827352	Leiomyosarcoma	France	Yes	8.28747
GSM1827353	Dedifferentiated liposarcoma	France	No	3.56194
GSM1827354	Undifferentiated sarcoma	France	Yes	0.429843
GSM1827355	Undifferentiated sarcoma	France	No	10.1848
GSM1827356	Undifferentiated sarcoma	France	No	11.1677
GSM1827357	Leiomyosarcoma	France	No	10.8446
GSM1827358	Undifferentiated sarcoma	France	Yes	0.635181
GSM1827359	Undifferentiated sarcoma	France	No	3.81383
GSM1827360	Undifferentiated sarcoma	France	No	14.9979
GSM1827361	Undifferentiated sarcoma	France	No	15.0007
GSM1827362	Undifferentiated sarcoma	France	No	15.0007
GSM1827363	Myxofibrosarcoma	France	No	14.5489
GSM1827364	Dedifferentiated liposarcoma	France	No	0.824093
GSM1827365	Leiomyosarcoma	France	No	14.9049
GSM1827366	Myxofibrosarcoma	France	No	14.5298
GSM1827367	Dedifferentiated liposarcoma	France	No	0.0930869
GSM1827368	Other	France	No	8.95551
GSM1827369	Other	France	No	9.96304

## Sheet: S4
Table S4: Summary of angiogenesis-related genes
gene
AAMP
ABCA1
ABCC4
ABCG1
ABCG2
ABL1
ACE
ACE2
ACHE
ACKR1
ACKR3
ACTA2
ACTG1
ACVR1
ACVR1B
ACVRL1
ADA2
ADAM10
ADAM12
ADAM15
ADAM17
ADAM28
ADAM33
ADAM8
ADAM9
ADAMTS1
ADAMTS10
ADAMTS13
ADAMTS2
ADAMTS4
ADAMTS5
ADAMTS7
ADAMTS8
ADAMTS9
ADAMTSL4
ADD3
ADGRA2
ADGRA3
ADGRB1
ADGRB2
ADGRB3
ADGRE2
ADGRE5
ADGRG1
ADGRG6
ADGRL4
ADIPOQ
ADM
ADM2
ADORA2B
ADORA3
ADRB2
ADTRP
AEBP1
AFDN
AFP
AGER
AGGF1
AGK
AGO1
AGO2
AGR2
AGRN
AGT
AGTR1
AGTR2
AHR
AHSA1
AIF1
AIMP1
AIRE
AKAP12
AKIP1
AKIRIN2
AKT1
AKT2
AKT3
ALDH2
ALKBH3
ALOX12
ALOX15
ALOX5
AMOT
AMOTL1
AMOTL2
ANG
ANGPT1
ANGPT2
ANGPT4
ANGPTL1
ANGPTL2
ANGPTL3
ANGPTL4
ANGPTL6
ANGPTL7
ANKZF1
ANPEP
ANTXR1
ANTXR2
ANXA1
ANXA2
ANXA2R
ANXA3
APELA
APEX1
APLN
APLNR
APOA1
APOB
APOD
APOE
APOH
APOL3
APOLD1
APP
AQP1
AQP5
AR
ARC
AREG
ARF6
ARFGEF1
ARFGEF2
ARHGAP22
ARHGAP24
ARL6IP5
ARMS2
ARNT
ARRB1
ART1
ARTN
ASAP1
ATAD2
ATF2
ATF4
ATG7
ATOX1
ATP2B4
ATP5F1B
ATP5IF1
ATP6AP2
ATP7A
AXL
B2M
B4GALNT1
B4GALT1
BACH1
BAD
BAIAP2
BAIAP2L1
BAIAP2L2
BAIAP3
BCAR1
BCAR3
BCAS3
BCL2
BCL2L1
BCL2L11
BCL9
BCR
BDKRB1
BDKRB2
BDNF
BECN1
BGN
BIRC5
BMI1
BMP10
BMP2
BMP4
BMP6
BMP7
BMPER
BMPR1A
BMPR2
BMX
BRAF
BRCA1
BRCC3
BRD7
BRF1
BRF2
BRMS1
BSG
BTG1
C1GALT1
C1QTNF6
C3
C3AR1
C5
C5AR1
CA9
CADM1
CADM2
CALCA
CALCRL
CALD1
CALR
CAMP
CANX
CAPN2
CAPN6
CARD10
CASP3
CASP5
CASP8
CAST
CAV1
CBL
CBX4
CCBE1
CCDC134
CCDC88A
CCK
CCKBR
CCL11
CCL14
CCL17
CCL18
CCL19
CCL2
CCL20
CCL21
CCL22
CCL23
CCL24
CCL28
CCL3
CCL5
CCL7
CCM2
CCN1
CCN2
CCN3
CCN4
CCN6
CCND1
CCND3
CCR10
CCR2
CCR3
CCR4
CCR6
CD14
CD151
CD160
CD163
CD24
CD248
CD274
CD276
CD34
CD36
CD3G
CD40
CD40LG
CD44
CD55
CD63
CD74
CD82
CD93
CDC42
CDC42EP2
CDCA5
CDH1
CDH11
CDH13
CDH17
CDH2
CDH5
CDK1
CDK2AP1
CDK5
CDK6
CDK8
CDKN1A
CDKN2A
CEACAM1
CEACAM6
CEBPB
CELA1
CEMIP2
CENPU
CFH
CFL1
CGB3
CHGA
CHI3L1
CHRDL1
CHRNA1
CHRNA7
CHUK
CIB1
CIP2A
CITED2
CKS1B
CLDN1
CLDN10
CLDN5
CLEC14A
CLIC1
CLIC4
CLOCK
CLTC
CLU
CMA1
CMKLR1
CNMD
CNOT2
CNPY2
COL15A1
COL18A1
COL1A1
COL22A1
COL4A1
COL4A2
COL4A3
COL4A5
COL4A6
COL5A1
COL6A3
COL7A1
COL8A1
COL8A2
COX4I2
CPEB1
CPEB4
CREB1
CREB3L1
CREBBP
CRH
CRIM1
CRIP2
CRP
CRYAB
CSF1
CSF2
CSF3
CSK
CSNK2A1
CSPG4
CTBP1
CTH
CTHRC1
CTLA4
CTNNB1
CTSB
CTSD
CTSH
CTSL
CTSS
CTSV
CTTN
CUL1
CUL3
CUL4B
CX3CL1
CX3CR1
CXCL1
CXCL10
CXCL11
CXCL12
CXCL13
CXCL14
CXCL16
CXCL17
CXCL2
CXCL5
CXCL8
CXCR1
CXCR2
CXCR3
CXCR4
CYBA
CYBB
CYP1B1
CYP2C9
CYP2J2
CYP4Z1
CYTH2
DAB2IP
DAG1
DAND5
DAO
DAPK1
DCN
DCP2
DDAH1
DDAH2
DDR1
DDR2
DDX58
DEFA1
DEFA3
DEK
DEPDC1
DESI2
DHX32
DHX9
DICER1
DIRAS3
DKC1
DKK1
DKK2
DKK3
DKK4
DLC1
DLL1
DLL4
DLX4
DMBT1
DMP1
DNM2
DOCK1
DOT1L
DPP4
DST
DUSP1
DUSP2
DYNC2H1
E2F1
E2F2
E2F7
E2F8
EBAG9
EBI3
ECM1
ECSCR
EDIL3
EDN1
EDNRA
EDNRB
EEF2K
EFEMP1
EFNA1
EFNA3
EFNA4
EFNB2
EGF
EGFL6
EGFL7
EGFR
EGLN1
EGLN3
EGR1
EGR3
EHD1
EIF2AK3
EIF3E
EIF4E
EIF4EBP1
EIF5A2
ELAVL1
ELK3
ELMO1
EMC10
EMCN
EMILIN1
EMILIN2
EMP2
ENAH
ENG
ENPEP
ENPP2
EOGT
EP300
EPAS1
EPCAM
EPGN
EPHA1
EPHA2
EPHA3
EPHB1
EPHB2
EPHB3
EPHB4
EPN1
EPN2
EPO
EPOR
EPX
ERAP1
ERBB2
EREG
ERG
ERN1
ERO1A
ESM1
ESR1
ESR2
ESRRA
ETS1
ETS2
ETV1
ETV4
ETV5
ETV6
EWSR1
EYA1
EZH2
EZR
F11R
F12
F2
F2R
F2RL1
F3
F7
FABP4
FABP5
FAM3A
FAP
FAS
FASLG
FASN
FBLN1
FBLN5
FBXO22
FBXW7
FECH
FERMT2
FERMT3
FEZF2
FGD5
FGF1
FGF10
FGF16
FGF18
FGF2
FGF21
FGF6
FGF7
FGF8
FGFBP1
FGFR1
FGFR2
FGFR3
FGFRL1
FGL1
FGL2
FILIP1L
FKBP4
FKBP5
FKBPL
FLG
FLI1
FLNA
FLT1
FLT4
FMNL3
FMOD
FMR1
FN1
FOLH1
FOS
FOSL1
FOXC1
FOXC2
FOXD3
FOXF1
FOXJ2
FOXK1
FOXM1
FOXO1
FOXO3
FOXO4
FOXP3
FOXR2
FPR1
FPR2
FRAT1
FRG1
FSCN1
FSHR
FST
FSTL1
FSTL3
FURIN
FUT1
FUT2
FUT3
FZD10
FZD4
FZD5
FZD7
GAB1
GAB2
GABARAPL1
GABPB1
GADD45A
GAL
GALR2
GAPDH
GAS6
GATA2
GATA4
GATA6
GC
GCG
GDF15
GDF2
GDF5
GDF6
GDNF
GFPT1
GH1
GHR
GHRL
GHSR
GIPC1
GIT1
GJA5
GJB1
GJB2
GLCE
GLI1
GLI3
GLO1
GLUL
GNA13
GNAI1
GNAI3
GOLPH3
GP1BA
GPER1
GPI
GPLD1
GPNMB
GPR15
GPR4
GPR55
GPSM2
GPX1
GREM1
GRHL3
GRK1
GRK2
GRK4
GRM8
GRN
GRP
GRPR
GSK3B
GSTM1
GTF2I
H2AX
HABP2
HAND1
HAND2
HBEGF
HDAC1
HDAC3
HDAC4
HDAC5
HDAC7
HDAC9
HDC
HDGF
HECW2
HES1
HEY1
HGF
HGS
HHEX
HHIP
HIF1A
HIF3A
HIPK1
HIPK2
HIPK3
HIVEP3
HK2
HLA-G
HMGA1
HMGA2
HMGB1
HMOX1
HNF4A
HNRNPK
HOXA3
HOXA5
HOXA7
HOXB13
HOXB3
HOXB7
HOXB9
HOXD3
HPSE
HPSE2
HRAS
HRG
HRH1
HRNR
HSP90AA1
HSP90AB1
HSPA5
HSPA9
HSPB1
HSPB6
HSPG2
HTATIP2
HTR1B
HTR4
HTRA1
HYAL1
IBSP
ICAM1
ID1
ID2
ID3
ID4
IDH1
IDH3A
IFI27
IFNAR1
IFNB1
IFNG
IGF1
IGF1R
IGF2
IGF2BP3
IGFBP1
IGFBP2
IGFBP3
IGFBP4
IGFBP5
IGFBP6
IGFBP7
IL10
IL11
IL12A
IL12B
IL15
IL17A
IL17F
IL17RD
IL18
IL19
IL1A
IL1B
IL1R1
IL1RL1
IL2
IL20
IL22
IL25
IL27
IL27RA
IL3
IL33
IL34
IL37
IL4
IL6
IL6R
IL9
ILF3
ILK
ING1
ING3
ING4
INHA
INHBA
INS
INSL3
INSR
IQGAP1
IQSEC1
IRS1
IRX1
IRX3
ISG20
ISL1
ISM1
ITGA1
ITGA2
ITGA3
ITGA4
ITGA5
ITGA6
ITGA9
ITGAV
ITGAX
ITGB1
ITGB1BP1
ITGB2
ITGB3
ITGB4
ITGB5
ITGB8
JAG1
JAK1
JAK2
JAM3
JCAD
JMJD6
JMJD8
JUN
JUNB
JUP
KCNJ16
KCNK5
KDM1A
KDM2A
KDM3B
KDM4D
KDM5A
KDM7A
KDR
KIF13B
KIT
KITLG
KL
KLF2
KLF4
KLF5
KLF6
KLF8
KLHL20
KLK1
KLK14
KLK3
KLK4
KLK5
KLRK1
KNG1
KRAS
KRIT1
KRT1
KRT17
KRT18
KRT19
L1CAM
LACTB
LAMA3
LAMA4
LAMA5
LAMB1
LAMB2
LAMC1
LAMTOR5
LAPTM4B
LARP6
LAT
LAT2
LATS1
LATS2
LCN2
LEF1
LEP
LEPR
LGALS1
LGALS3
LGALS3BP
LGALS8
LGALS9
LGMN
LGR5
LIFR
LIMA1
LIMK1
LIMK2
LMO2
LOX
LOXL2
LOXL4
LPA
LPAR1
LPIN1
LRG1
LRP1
LRP5
LRP6
LRRC4
LTA
LTB4R2
LTO1
LYVE1
MACC1
MAGEC2
MAGED1
MANF
MAP2K3
MAP2K5
MAP3K14
MAP3K2
MAP3K3
MAP3K5
MAP3K6
MAP3K7
MAP4K4
MAPK1
MAPK14
MAPK3
MAPK7
MAPK8
MAPK9
MAPT
MAS1
MATN3
MCAM
MCU
MDK
MDM2
MECP2
MED1
MED28
MEF2A
MEF2B
MEF2C
MEF2D
MEIS1
MEOX2
MERTK
MEST
MET
METAP2
MFGE8
MFSD2A
MGAT5
MGP
MIA3
MICAL2
MIF
MINAR1
MKI67
MME
MMP1
MMP10
MMP11
MMP12
MMP13
MMP14
MMP15
MMP19
MMP2
MMP26
MMP3
MMP7
MMP8
MMP9
MMRN2
MORC2
MOV10
MPDZ
MPO
MRC1
MSI1
MSN
MSR1
MTA1
MTDH
MTF1
MTOR
MUC1
MUC4
MXRA8
MYB
MYC
MYDGF
MYH9
MYOF
NAA10
NAA15
NAMPT
NANOG
NAXE
NBR1
NCAM1
NCBP2AS2
NCF4
NCK1
NCL
NCOA1
NCOA3
NDNF
NDP
NDRG1
NDRG4
NDUFA13
NDUFA4L2
NDUFC2
NECTIN4
NEK2
NES
NET1
NEU1
NF1
NF2
NFAT5
NFATC1
NFATC2
NFE2L2
NFE2L3
NFKB1
NFKB2
NFKBIB
NFYA
NGF
NGFR
NIBAN2
NKX2-8
NLRX1
NME1
NME2
NOD1
NODAL
NOL7
NOS2
NOS3
NOTCH1
NOTCH3
NOTCH4
NOX1
NOX4
NOX5
NPAS4
NPPB
NPR1
NR1H2
NR1H3
NR2E1
NR2F2
NR3C1
NR4A1
NR5A1
NRARP
NRAS
NRCAM
NRG1
NRG2
NRG4
NRP1
NRP2
NT5E
NTN1
NTN4
NTRK1
NTRK2
NTS
NUDCD1
NUDT16
NUS1
OGN
OLIG2
OLR1
ONECUT2
OR10J1
OR10J3
OR10J5
ORM1
OS9
OSM
OTULIN
OTX1
OVOL2
P2RX7
P2RY1
P4HA2
PAEP
PAIP2
PAK1
PAK4
PAPPA2
PAPSS1
PARK7
PARVA
PAX2
PBX3
PCDH10
PCDH8
PCGF2
PCK1
PCNA
PCNT
PCOLCE
PDCD10
PDCD4
PDCD6
PDCD6IP
PDCL3
PDE2A
PDE3B
PDE4A
PDGFA
PDGFB
PDGFC
PDGFRA
PDGFRB
PDHA1
PDK1
PDK2
PDLIM7
PDPK1
PDPN
PDZK1
PEBP1
PECAM1
PF4
PFKFB3
PGF
PGK1
PGR
PHB
PHIP
PI16
PI4K2A
PIK3C2A
PIK3CA
PIK3CB
PIK3CD
PIK3CG
PIK3R2
PIK3R3
PIK3R6
PIM3
PIN1
PINX1
PIWIL1
PKD1
PKM
PKN3
PKNOX1
PLA2G10
PLA2G2A
PLA2G3
PLA2G4A
PLA2G6
PLAT
PLAU
PLAUR
PLCD3
PLCE1
PLCG1
PLD1
PLD2
PLG
PLK2
PLVAP
PLXDC1
PLXDC2
PLXNA1
PLXNA4
PLXNB1
PLXND1
PML
POFUT1
POLR1H
POSTN
POU1F1
POU5F1
PPARA
PPARD
PPARG
PPARGC1A
PPARGC1B
PPIA
PPIAL4E
PPIB
PPP1R12A
PPP1R16B
PPP1R1B
PPP2CA
PPP3CA
PRC1
PRCP
PRDX1
PRELP
PRKAA1
PRKAA2
PRKACA
PRKCA
PRKCB
PRKCD
PRKCG
PRKD1
PRKD2
PRKX
PRL
PRND
PRNP
PROK1
PROK2
PROKR1
PROKR2
PROM1
PROX1
PRRX1
PSG9
PSME3
PTAFR
PTCH1
PTEN
PTGER2
PTGER3
PTGER4
PTGIR
PTGIS
PTGS1
PTGS2
PTHLH
PTK2
PTK2B
PTK7
PTN
PTP4A3
PTPN1
PTPN14
PTPN23
PTPN3
PTPRB
PTPRD
PTPRJ
PTPRK
PTPRM
PTTG1
PTX3
PXDN
PXN
RAB37
RAB5A
RAB7A
RAC1
RACK1
RAD50
RAF1
RAMP1
RAMP2
RAMP3
RAP1A
RAP1B
RAP2B
RAPGEF3
RARRES1
RARRES2
RASA1
RASAL2
RASGRP1
RASGRP3
RASIP1
RB1
RBMS3
RBPJ
RCAN1
RCAN2
RCBTB1
REC8
RECK
REG1A
RELA
RELB
REM2
RET
RETN
RETNLB
RGCC
RGMA
RHOA
RHOB
RHOC
RHOJ
RICTOR
RLN1
RLN2
RMDN3
RND3
RNF213
RNH1
ROBO1
ROBO3
ROBO4
ROCK1
ROCK2
RORA
RPL29
RPS15A
RPS6KB1
RPSA
RPTOR
RRAS
RRM2
RSPO3
RTN4
RUNX1
RUNX2
RUNX3
S100A1
S100A10
S100A13
S100A16
S100A4
S100A6
S100A7
S100A9
S1PR1
S1PR2
S1PR3
SAA1
SALL1
SARAF
SARS1
SASH1
SAT1
SCAF1
SCAMP1
SCARB1
SCEL
SCG2
SCUBE1
SCUBE2
SCUBE3
SDC1
SDC4
SDCBP
SEMA3A
SEMA3D
SEMA3E
SEMA3F
SEMA3G
SEMA4A
SEMA4C
SEMA4D
SEMA5A
SEMA6A
SEMA6D
SENP1
SEPTIN2
SEPTIN6
SEPTIN7
SEPTIN9
SERPINA12
SERPINA4
SERPINB5
SERPIND1
SERPINE1
SERPINF1
SERPINH1
SETD2
SETD7
SFRP1
SFRP2
SFRP4
SGK3
SH2D2A
SHB
SHC1
SHH
SHROOM2
SIRT1
SIRT2
SIRT6
SIX1
SIX4
SKI
SKP2
SLC12A6
SLC16A1
SLC2A1
SLC2A3
SLC2A4
SLC39A12
SLC39A4
SLC4A4
SLC7A11
SLC8A1
SLC8A2
SLC9A1
SLIT2
SLIT3
SMAD1
SMAD3
SMAD4
SMAD6
SMARCA4
SMN1
SMOC2
SMPD3
SMYD1
SNAI2
SND1
SOCS1
SOCS3
SOCS5
SOD1
SOD2
SOX17
SOX18
SOX4
SOX6
SP1
SP100
SPAG9
SPARC
SPARCL1
SPHK1
SPHK2
SPINK5
SPON2
SPP1
SPRED1
SPRY1
SPRY2
SPTBN1
SQSTM1
SRC
SRCIN1
SREBF1
SRF
SRPK1
SRPK2
SRPX2
SST
SSTR2
ST3GAL5
ST8SIA1
STAB1
STAB2
STARD13
STAT1
STAT3
STAT5B
STC1
STIM1
STIP1
STK11
STK4
STUB1
SUFU
SULF1
SULF2
SVBP
SYK
SYNJ2BP
TAC1
TAC4
TACR1
TACSTD2
TAF6
TAL1
TBK1
TBX1
TBX21
TBX3
TBX4
TBXA2R
TBXAS1
TDGF1
TEAD1
TEAD4
TEK
TERF2
TERT
TFAM
TFCP2
TFF1
TFF3
TFPI2
TGFA
TGFB1
TGFB2
TGFBI
TGFBR1
TGFBR2
TGFBR3
TGFBR3L
TGM2
TGS1
THBD
THBS1
THBS2
THBS4
THSD7A
THY1
TIA1
TIE1
TIMP1
TIMP2
TIMP3
TJP1
TK1
TLN1
TLR2
TLR3
TLR4
TLR5
TLR6
TLR9
TM4SF5
TMEM100
TMEM204
TMEM215
TMEM30A
TMEM8B
TMIGD2
TMSB4X
TNC
TNF
TNFAIP2
TNFAIP3
TNFAIP6
TNFAIP8L2
TNFRSF11B
TNFRSF12A
TNFRSF1B
TNFRSF25
TNFSF10
TNFSF11
TNFSF12
TNFSF15
TNMD
TNNI2
TNNI3
TP53
TP53BP1
TP63
TP73
TPCN2
TPPP
TPSAB1
TPX2
TRAF6
TREX1
TRHDE
TRIB3
TRIM56
TRPC3
TRPC4
TRPC5
TRPC6
TRPM2
TRPS1
TRPV1
TSC2
TSGA10
TSHR
TSLP
TSPAN12
TSPAN8
TSPO
TTR
TUSC2
TWIST1
TXN
TXNIP
TXNRD1
TYMP
UBA3
UBE2O
UBP1
UCHL1
UHRF1
UNC5B
UQCRB
USP11
USP20
USP22
USP28
UTP14A
VANGL1
VASH1
VASH2
VASN
VAV2
VAV3
VCAM1
VCAN
VCL
VEGFA
VEGFB
VEGFC
VEGFD
VEZF1
VHL
VIM
VKORC1
VTN
VWF
WARS1
WASF2
WIF1
WNK1
WNT1
WNT5A
WNT7A
WNT7B
WT1
WWOX
WWTR1
XAGE1A
XBP1
XIAP
XRCC1
YAP1
YARS1
YBX1
YJEFN3
ZC3H12A
ZEB1
ZFP36
ZG16B
ZMYND10
ZNF24
ZNF304
ZNF580

## Sheet: S5
Table S5. Published prognostic signatures.
ID	PMID		Gene	RNA Type	Coef
1	34925457		CTSG	mRNA	-0.05167
1	34925457		DUSP9	mRNA	0.06184
1	34925457		CLEC10A	mRNA	-0.02483
1	34925457		CPA3	mRNA	-0.02979
1	34925457		CD1C	mRNA	-0.06014
2	33557781		MCHR2	mRNA	15.1556
2	33557781		NFYA	mRNA	0.12134
2	33557781		CNTFR	mRNA	0.0185457
2	33557781		NPR3	mRNA	0.036698824034805
2	33557781		VEGFA	mRNA	0.0275812
2	33557781		GDF7	mRNA	1.16468
2	33557781		IL1RL1	mRNA	0.131378
2	33557781		ACTG1	mRNA	0.00148807
2	33557781		PSMD10	mRNA	0.112307076250336
2	33557781		TNFSF4	mRNA	0.0591881703002432
2	33557781		MR1	mRNA	-0.390976
2	33557781		ERAP2	mRNA	0.0422427
2	33557781		NR2F2	mRNA	0.0192106
2	33557781		RARG	mRNA	-0.174604
2	33557781		IL22RA1	mRNA	-0.533916
2	33557781		CYR61	mRNA	0.00356813
2	33557781		RHOA	mRNA	0.00608316
2	33557781		NFKBIB	mRNA	-0.12915
2	33557781		TRAJ61	mRNA	8.24669
3	34830998		DHRS3	mRNA	0.3059
3	34830998		JRK	mRNA	0.8152
3	34830998		TARDBP	mRNA	3.4023
3	34830998		TTC3	mRNA	1.0905
4	33983674		EXO1	mRNA	0.186693
4	33983674		CCNH	mRNA	-0.196628
4	33983674		XPA	mRNA	-0.204369
4	33983674		PARP1	mRNA	0.229378
4	33983674		BRCA1	mRNA	0.0129766
4	33983674		APEX2	mRNA	0.227833
5	36313634		HAS2	mRNA	0.226
5	36313634		IL1R1	mRNA	-0.459
5	36313634		NMI	mRNA	-0.547
5	36313634		SERPINE1	mRNA	0.188
5	36313634		TACR1	mRNA	-2.868
6	32873319		JUND	mRNA	-0.37552
6	32873319		HMGB1	mRNA	0.27513
6	32873319		PIK3R2	mRNA	0.74431
6	32873319		PSMD10	mRNA	0.78955
6	32873319		ILK	mRNA	-0.4276
6	32873319		ADM	mRNA	0.19689
6	32873319		SECTM1	mRNA	-0.17645
6	32873319		SEMA7A	mRNA	0.17991
6	32873319		PLCG2	mRNA	-0.41175
6	32873319		RAF1	mRNA	0.83549
6	32873319		IFIH1	mRNA	-0.35149
7	34904022		CASP1	mRNA	-0.001
7	34904022		GSDMC	mRNA	-1.697
7	34904022		IL18	mRNA	-0.008
7	34904022		NLRP2	mRNA	0.38
7	34904022		PLCG1	mRNA	0.06
7	34904022		PYCARD	mRNA	-0.014
7	34904022		TNF	mRNA	-0.883
8	34925434		CDK1	mRNA	0.1079
8	34925434		ADORA2B	mRNA	0.0936
8	34925434		P2RX7	mRNA	-0.1412
8	34925434		EFNA3	mRNA	0.0764
8	34925434		AURKA	mRNA	0.0311
8	34925434		LHX9	mRNA	0.1598
8	34925434		IGF1	mRNA	-0.2258
9	33889544		MUC1	mRNA	-0.177
9	33889544		GSS	mRNA	0.531
9	33889544		HELLS	mRNA	0.488
9	33889544		RPL8	mRNA	0.424
9	33889544		GCLM	mRNA	0.295
9	33889544		NOX5	mRNA	-2.598
9	33889544		CD44	mRNA	-0.205
10	35795204		MIR497HG	lncRNA	-0.512254
10	35795204		AL031985.3	lncRNA	0.424292
10	35795204		HCG18	lncRNA	0.556753
10	35795204		AGBL5-IT1	lncRNA	-0.588421
10	35795204		SNHG1	lncRNA	0.523707
10	35795204		AC242842.1	lncRNA	-0.472716
10	35795204		SLC9A3-AS1	lncRNA	0.320233
11	32882333		AMPKALPHA	mRNA	-1.6724
11	32882333		CHK1	mRNA	1.7909
11	32882333		S6	mRNA	0.401
11	32882333		ARID1A	mRNA	1.348
11	32882333		RBM15	mRNA	-0.6004
11	32882333		ACETYLATUBULINLYS40	mRNA	0.4268
11	32882333		MSH6	mRNA	0.4269
12	35155682		AL359091.5	lncRNA	0.0880608
12	35155682		SERTAD4-AS1	lncRNA	-0.0391871
12	35155682		AP001469.3	lncRNA	0.274565
12	35155682		AL590764.1	lncRNA	-0.558159
12	35155682		AC004080.2	lncRNA	0.181422
12	35155682		AC023310.4	lncRNA	0.0608035
12	35155682		SFTA1P	lncRNA	0.0207426
12	35155682		AL031717.1	lncRNA	0.0370974
12	35155682		RAMP2-AS1	lncRNA	0.0853565
12	35155682		AC011472.1	lncRNA	-0.136967
12	35155682		AC090204.1	lncRNA	0.136071
12	35155682		AC108134.3	lncRNA	-0.372794
13	32084007		TSPAN7	mRNA	-0.201
13	32084007		MYBL2	mRNA	0.284
13	32084007		GCSH	mRNA	0.941
13	32084007		FBN2	mRNA	0.159
13	32084007		DDX39B	mRNA	0.417
14	35464409		S100A2	mRNA	-0.011
14	35464409		RAD54L	mRNA	0.396
14	35464409		AURKB	mRNA	0.16
14	35464409		TRIP13	mRNA	0.104
14	35464409		MAD2L1	mRNA	0.089
14	35464409		KIF15	mRNA	0.03
14	35464409		CKS2	mRNA	0.048
14	35464409		CEP55	mRNA	0.278
14	35464409		PBK	mRNA	0.027
14	35464409		TK1	mRNA	0.058
14	35464409		PRC1	mRNA	0.05
14	35464409		OIP5	mRNA	0.277
14	35464409		UBE2T	mRNA	0.079
14	35464409		SLC2A1	mRNA	0.134
14	35464409		SERPING1	mRNA	0.145
14	35464409		IGF1	mRNA	0.061
15	34011115		DNM1	mRNA	0.025
15	34011115		RP11-983P16.4	lncRNA	0.021
15	34011115		LINC01097	lncRNA	0.015
16	31742892		ITGA10	mRNA	0.254
16	31742892		PPP2R2B	mRNA	-0.317
17	35663937		CFP	mRNA	-0.08461
17	35663937		CTSG	mRNA	-0.09298
17	35663937		DUSP9	mRNA	0.09801
17	35663937		ITGB7	mRNA	-0.14346
17	35663937		MEX3A	mRNA	0.01339
17	35663937		CPA3	mRNA	-0.07727
17	35663937		SLC26A7	mRNA	0.10592
17	35663937		SCUBE3	mRNA	0.10824
17	35663937		CMA1	mRNA	-0.02635
17	35663937		PRSS35	mRNA	0.10008
18	32780509		U3	mRNA	-0.1803
18	32780509		SNORA73B	mRNA	0.1826
18	32780509		SNORD46	mRNA	0.2846
18	32780509		SNORA26	mRNA	0.1613
19	35143416		CHAC2	mRNA	0.1037
19	35143416		GPX5	mRNA	20.2909
19	35143416		GSTK1	mRNA	–0.021559973
19	35143416		PXDN	mRNA	0.00814439
19	35143416		S100A9	mRNA	–0.002047307
20	34605725		BTC	mRNA	-0.05946
20	34605725		EDN3	mRNA	0.057797
20	34605725		GREM2	mRNA	-0.09467
20	34605725		IL17B	mRNA	0.06285
20	34605725		PAK3	mRNA	-0.08109
20	34605725		RAC3	mRNA	0.215092
20	34605725		ZC3HAV1L	mRNA	0.270264
21	35847354		ADAMTS9-AS1	lncRNA	0.624843
21	35847354		CASC2	lncRNA	-3.58536
21	35847354		LINC00680	lncRNA	0.631698
21	35847354		SNHG1	lncRNA	0.384955
21	35847354		TRG-AS1	lncRNA	1.38127
22	35024438		NT5DC2	mRNA	0.11572
22	35024438		REC8	mRNA	0.037668
22	35024438		GBP2	mRNA	-0.00153
22	35024438		APOL2	mRNA	-0.01601
22	35024438		CMA1	mRNA	0.0341
22	35024438		TAPBPL	mRNA	-0.04386
22	35024438		TNFSF15	mRNA	-0.05468
22	35024438		DHX58	mRNA	-0.06778
22	35024438		ZNFX1	mRNA	-0.08096
22	35024438		SLC25A20	mRNA	-0.10396
22	35024438		FCER1A	mRNA	-0.10488
22	35024438		CRIP1	mRNA	-0.11699
22	35024438		TNF	mRNA	-0.11901
22	35024438		TRIM21	mRNA	-0.17847
23	36155774		IGHG2	mRNA	-0.0588
23	36155774		PODXL2	mRNA	0.1123
23	36155774		LRRC17	mRNA	0.0476
23	36155774		GABRA3	mRNA	0.0905
23	36155774		SCUBE3	mRNA	0.1529
23	36155774		HLF	mRNA	0.271
23	36155774		RFLNB	mRNA	0.1519
24	36313417		hsa-miR-455-3p	miRNA	0.09964
24	36313417		CBLL1	mRNA	0.84723
24	36313417		RP11-283I3.6	lncRNA	0.35103
25	35795204		MIR497HG	lncRNA	-0.512254
25	35795204		AL031985.3	lncRNA	0.424292
25	35795204		HCG18	lncRNA	0.556753
25	35795204		AGBL5-IT1	lncRNA	-0.588421
25	35795204		SNHG1	lncRNA	0.523707
25	35795204		AC242842.1	lncRNA	-0.472716
25	35795204		SLC9A3-AS1	lncRNA	0.320233
26	34925508		PC	mRNA	0.7457
26	34925508		DGKA	mRNA	-0.7713
26	34925508		CPT1A	mRNA	-0.0036
26	34925508		CHPT1	mRNA	0.2923
26	34925508		NUDT12	mRNA	-0.691
26	34925508		PYGB	mRNA	0.8069
27	33489900		ABCB	mRNA	0.393
27	33489900		NCOA4	mRNA	0.584
27	33489900		SFXN1	mRNA	0.264
27	33489900		SLC25A28	mRNA	-0.49
27	33489900		SLC48A1	mRNA	-0.307
28	33597971		NNAT	mRNA	0.0455053
28	33597971		MEDAG	mRNA	-0.00422312
28	33597971		CXCR3	mRNA	-0.00616034
28	33597971		IGLV3-25	mRNA	-0.0117194
28	33597971		NRXN1	mRNA	-0.0158546
28	33597971		IGLV2-8	mRNA	-0.0206505
28	33597971		MYOC	mRNA	-0.0209201
28	33597971		IGHV1-46	mRNA	-0.0209497
28	33597971		MYH11	mRNA	-0.0331552
28	33597971		P2RY13	mRNA	-0.045592
28	33597971		TNFSF14	mRNA	-0.0466734
29	34733885		LINC01976	lncRNA	0.249832
29	34733885		LINC02447	lncRNA	-0.489765
29	34733885		SNHG1	lncRNA	0.111964
29	34733885		AL031985.3	lncRNA	0.273969
29	34733885		AC087645.2	lncRNA	-0.482982
29	34733885		AP005899.1	lncRNA	0.419819
29	34733885		YEATS2-AS1	lncRNA	0.470059
30	36155774		IGHG2	mRNA	-0.0588
30	36155774		PODXL2	mRNA	0.1123
30	36155774		LRRC17	mRNA	0.0476
30	36155774		GABRA3	mRNA	0.0905
30	36155774		SCUBE3	mRNA	0.1529
30	36155774		HLF	mRNA	-0.271
30	36155774		RFLNB	mRNA	0.1519
31	36428766		ENO1	mRNA	0.19755
31	36428766		IL6R	mRNA	-0.206748
31	36428766		PGK1	mRNA	0.0989751
31	36428766		PLCG1	mRNA	0.630331
31	36428766		PLCG2	mRNA	-0.243819
31	36428766		PRKCB	mRNA	-0.0215727
32	35493104		C1QBP	mRNA	0.568946
32	35493104		C1S	mRNA	-0.338438
33	36552841		LIPT1	mRNA	-0.4795
33	36552841		GCSH	mRNA	0.3682
33	36552841		ATP7B	mRNA	0.119
33	36552841		NCOA6	mRNA	0.1771
33	36552841		PRPF4B	mRNA	0.33591
34	35069934		PGD	mRNA	0.181
34	35069934		HSF1	mRNA	0.523
34	35069934		ISCU	mRNA	-0.355
34	35069934		PLIN2	mRNA	0.346
34	35069934		GPT2	mRNA	0.229
35	36568384		THUMPD-AS1	lncRNA	1.10085
35	36568384		SNHG6	lncRNA	0.538933
35	36568384		AC138207.5	lncRNA	-0.270142
35	36568384		LINC00294	lncRNA	-0.671824
35	36568384		AC011472.4	lncRNA	-0.380716
35	36568384		SCAMP1-AS1	lncRNA	-0.850763
35	36568384		HEIH	lncRNA	0.447006

## Sheet: S6
Table S6: The primer sequences for qRT-PCR.
Gene	Primer Sequence (5'-3')
GAPDH (F)	CAGGAGGCATTGCTGATGAT
GAPDH (R)	GAAGGCTGGGGCTCATTT
ADRB2 (F)	CTATGCCAATGAGACCTGCTGTGAC
ADRB2 (R)	AAAGACCCTGGAGTAGACGAAGACC
SRPK1 (F)	ATGGAGCGGAAAGTGCTTG
SRPK1 (R)	GAGCCTCGGTGCTGAGTTT
SQSTM1 (F)	GACTACGACTTGTGTAGCGTC
SQSTM1 (R)	AGTGTCCGTGTTTCACCTTCC
SULF1 (F)	TGGCGAGAATGGCTTGGATTA
SULF1 (R)	TAACGGGCCTATGGGGATACA
MAGED1 (F)	TTTAAGTCCCAAAATGCTACCCC
MAGED1 (R)	GCCTTAGTGGTATCATTCCAAGC

## Sheet: S7
Table S7:The primer sequences of siRNA for transfection.
Gene	Primer Sequence (5'-3')
siRNA NC (F)	UUCUCCGAACGUGUCACGU TT
siRNA NC (R)	ACGUGACACGUUCGGAGAA TT
ADRB2 siRNA1 (F)	CAUCCUCCUAAAUUGGAUA TT
ADRB2 siRNA1 (R)	UAUCCAAUUUAGGAGGAUG TT
ADRB2 siRNA2 (F)	CUCAAGACGUUAGGCAUCA TT
ADRB2 siRNA2 (R)	UGAUGCCUAACGUCUUGAG TT
SRPK1 siRNA1 (F)	GGAGAUCUAUUCAAUGGGA TT
SRPK1 siRNA1 (R)	UCCCAUUGAAUAGAUCUCC TT
SRPK1 siRNA2 (F)	GAUACCAUGUGAUCCGAAA TT
SRPK1 siRNA2 (R)	UUUCGGAUCACAUGGUAUC TT

## Sheet: S8
Table S8: The univariate Cox regression analysis based on differentially expressed ARGs
id	HR	HR.95L	HR.95H	p-value
ARFGEF1	1.87133	1.27209	2.75284	0.00146273
STAT1	0.784808	0.633196	0.972723	0.0269337
CTHRC1	1.16947	1.05079	1.30155	0.00413791
LGALS8	0.4371	0.270155	0.70721	0.000748711
ILF3	1.81376	1.22699	2.68114	0.00282812
SMAD6	1.4386	1.05816	1.95582	0.0203016
PTPRM	0.755258	0.586734	0.972185	0.0293361
TBX1	1.23765	1.06589	1.43709	0.00515634
ATP2B4	0.774716	0.644931	0.930617	0.00635995
PXDN	1.34548	1.09714	1.65003	0.00436555
FABP4	0.916593	0.840323	0.999786	0.0494392
TGS1	1.50444	1.06882	2.11761	0.0192048
CDC42	1.86087	1.23739	2.79852	0.00285371
TPX2	1.26661	1.06673	1.50395	0.00699432
SPARCL1	0.862442	0.770266	0.965649	0.0102858
FMOD	0.881817	0.808508	0.961774	0.00450999
AGO2	1.76998	1.28848	2.43141	0.000424103
MAP4K4	1.59917	1.20561	2.12121	0.00112489
NUDCD1	2.13984	1.4497	3.15854	0.000128558
MYC	1.26331	1.05309	1.51549	0.011837
LAMA4	0.82829	0.700617	0.979228	0.0274029
ALDH2	0.807165	0.655626	0.993729	0.0434605
IGF1	0.672037	0.47097	0.958944	0.0284457
GLUL	0.742022	0.599524	0.91839	0.00609855
RUNX2	1.18855	1.0377	1.36133	0.0126159
CASP8	0.628694	0.406447	0.972465	0.0370309
RRM2	1.22192	1.02797	1.45247	0.0230425
PIK3R2	2.01113	1.12133	3.607	0.0190688
PPARGC1A	0.800386	0.641051	0.999325	0.049307
ADAM12	1.14092	1.01439	1.28325	0.0279378
BACH1	1.50518	1.1494	1.97109	0.00295932
TK1	1.20544	1.00873	1.44052	0.0398232
SP100	0.596897	0.426735	0.834912	0.00258036
HNRNPK	2.38702	1.25426	4.54282	0.00805001
ADRB2	0.7467	0.598059	0.932284	0.0099063
SOX4	1.28021	1.07591	1.52329	0.0053549
ELK3	1.25449	1.06447	1.47842	0.00682061
PTK7	1.21604	1.05779	1.39797	0.0059622
CALR	1.53888	1.15007	2.05912	0.00371986
NME1	1.37555	1.10018	1.71985	0.00514814
MANF	1.50752	1.10919	2.04889	0.0087431
EIF4EBP1	1.28112	1.0471	1.56744	0.0160743
SRPK1	2.68218	1.85604	3.87604	1.50313e-07
CRYAB	0.900741	0.819114	0.990502	0.0310165
LOXL2	1.20675	1.04618	1.39196	0.00989126
TLN1	0.794536	0.63245	0.998161	0.0481803
NOL7	2.03236	1.28387	3.21721	0.00247609
NRAS	1.87044	1.36314	2.56655	0.000104864
FMNL3	1.39485	1.02609	1.89614	0.0336398
SREBF1	0.733251	0.58173	0.92424	0.00861342
UHRF1	1.34454	1.10517	1.63577	0.00307974
EIF3E	1.42176	1.05118	1.92297	0.0223757
CCDC88A	1.65946	1.23744	2.22542	0.000717338
SQSTM1	0.683637	0.531773	0.878871	0.00300384
ADM	1.15148	1.01081	1.31172	0.0338588
CD55	0.861076	0.747385	0.99206	0.0384244
GNAI3	2.06624	1.24527	3.42845	0.00497009
RSPO3	0.875624	0.783386	0.978724	0.0193545
SOD2	0.782336	0.662636	0.923658	0.00376419
PTGER3	0.809821	0.685753	0.956335	0.0129125
USP20	0.657593	0.447887	0.965485	0.0324176
SOX6	1.86785	1.16801	2.98701	0.00909926
MEST	1.0958	1.0066	1.1929	0.0347099
LEPR	1.25721	1.0257	1.54097	0.0275001
CYP1B1	0.887772	0.792092	0.99501	0.0407617
MET	1.18753	1.0162	1.38774	0.0306095
CDK1	1.26609	1.05122	1.52487	0.0129032
APEX1	1.50028	1.04444	2.15506	0.0281432
SLIT2	1.15963	1.01145	1.32953	0.033739
FGFR1	1.24448	1.00639	1.53888	0.0435114
MDK	1.15751	1.00798	1.32923	0.0382132
PTK2	1.54266	1.09319	2.17692	0.0136236
SULF1	0.825823	0.72736	0.937615	0.0031328
SLC16A1	1.50998	1.15555	1.97311	0.00253408
SLC39A4	1.27358	1.00649	1.61154	0.0440228
IL1A	0.510423	0.291275	0.894452	0.0187894
LGALS3BP	0.867397	0.754053	0.997779	0.0464715
PRKCB	0.743522	0.563458	0.98113	0.0362056
SIX4	1.4508	1.201	1.75256	0.00011355
FSCN1	1.19595	1.03523	1.38162	0.0150898
S1PR3	0.828497	0.71163	0.964556	0.0153031
LAMB1	1.23177	1.02496	1.4803	0.0262222
LOX	1.16981	1.03344	1.32417	0.0131328
PARVA	0.717284	0.559087	0.920244	0.00895504
SMARCA4	1.45029	1.07729	1.95244	0.0142558
CPEB4	0.733246	0.561555	0.957431	0.0226335
MAGED1	1.55782	1.22209	1.98577	0.000344251
RGMA	0.733938	0.590322	0.912493	0.00536585
LGR5	1.21436	1.04501	1.41115	0.0112601
TXNIP	0.749952	0.628647	0.894664	0.00139151
GRP	1.34744	1.08033	1.68059	0.0081587
ITGA4	1.28973	1.01762	1.63459	0.0353408
NR1H3	0.714589	0.561796	0.908936	0.00618396
CCBE1	1.21139	1.02654	1.42952	0.0232066
HSPB1	0.765937	0.644804	0.909826	0.00239847
SEMA3G	0.72866	0.590241	0.89954	0.00323048
IL6R	0.71913	0.580051	0.891556	0.00264064
BIRC5	1.24412	1.04279	1.48431	0.0152986
CXCL12	0.866522	0.767038	0.97891	0.0213043
ETV6	0.702517	0.493922	0.999207	0.0494863
EFNA4	1.24239	1.01579	1.51952	0.0346435
PDLIM7	0.783473	0.643288	0.954208	0.0152676
NFYA	1.52671	1.16576	1.99942	0.00210949
KLF8	0.682453	0.507086	0.918467	0.0116957
FILIP1L	0.857432	0.750541	0.979547	0.023564
BCAR3	1.33725	1.09584	1.63185	0.00422462
MAP3K7	1.81718	1.17419	2.81226	0.0073479
ESRRA	0.665514	0.472477	0.93742	0.0198222
SIX1	1.21336	1.07444	1.37024	0.00182538
ASAP1	1.46738	1.07179	2.00897	0.0167323
ADAM17	1.4061	1.05684	1.87078	0.0193144
ROBO1	1.2921	1.01757	1.64069	0.0354722
TNFSF10	0.835562	0.723025	0.965616	0.0149321
CD44	0.827785	0.706584	0.969777	0.0192884
HIPK3	0.700301	0.529141	0.926827	0.0127246
MME	1.12016	1.00845	1.24425	0.0342579

## Sheet: S9
Table S9: The multivariate Cox regression analysis of signature in STS cohort.
id	coef	HR	HR.95L	HR.95H	p-value
ADRB2	-0.420077	0.656996	0.459584	0.939206	0.0212247
SRPK1	1.1511	3.16168	1.87511	5.331	1.57111e-05
SQSTM1	-0.428084	0.651757	0.465445	0.912646	0.0126994
SULF1	-0.176497	0.838201	0.689209	1.0194	0.0771406
MAGED1	0.35886	1.4317	0.925853	2.21391	0.106622
				postive
				postive
				postive
				postive
				negative
				postive
				postive
				postive
				postive
				negative
